# Supplementary material for: Self-activating anti-infection implant
Source: Nat Commun. 2021 Nov 25;12:6907. doi: 10.1038/s41467-021-27217-4 (PMC8617033; doi:10.1038/s41467-021-27217-4)
Supplement: Supplementary file 4 — Source data [file 41467_2021_27217_MOESM4_ESM.zip]

Archive with 60 entries (40 files):
- Source Data-2021-10-16/
- Source Data-2021-10-16/Fig 2/
- Source Data-2021-10-16/Fig 2/Fig 2d.xlsx
- Source Data-2021-10-16/Fig 2/Fig 2e.xlsx
- Source Data-2021-10-16/Fig 2/Fig 2g.xlsx
- Source Data-2021-10-16/Fig 2/Fig 2h.xlsx
- Source Data-2021-10-16/Fig 2/Fig 2i.xlsx
- Source Data-2021-10-16/Fig 2/Fig 2j.xlsx
- Source Data-2021-10-16/Fig 2/Fig 2l.xlsx
- Source Data-2021-10-16/Fig 3/
- Source Data-2021-10-16/Fig 3/Fig 3b.xlsx
- Source Data-2021-10-16/Fig 3/Fig 3c.xlsx
- Source Data-2021-10-16/Fig 3/Fig 3e.xlsx
- Source Data-2021-10-16/Fig 3/Fig 3f.xlsx
- Source Data-2021-10-16/Fig 4/
- Source Data-2021-10-16/Fig 4/Fig 4a.xlsx
- Source Data-2021-10-16/Fig 4/Fig 4b.xlsx
- Source Data-2021-10-16/Fig 4/Fig 4c.xlsx
- Source Data-2021-10-16/Fig 4/Fig 4d.xlsx
- Source Data-2021-10-16/Fig 4/Fig 4f.xlsx
- Source Data-2021-10-16/Fig 5/
- Source Data-2021-10-16/Fig 5/Fig 5b.xlsx
- Source Data-2021-10-16/Fig 5/Fig 5c.xlsx
- Source Data-2021-10-16/Fig 5/Fig 5e.xlsx
- Source Data-2021-10-16/Fig 5/Fig 5f.xlsx
- Source Data-2021-10-16/Fig 5/Fig 5g.xlsx
- Source Data-2021-10-16/Fig 5/Fig 5h.xlsx
- Source Data-2021-10-16/Fig 5/Fig 5j.xlsx
- Source Data-2021-10-16/Fig 6/
- Source Data-2021-10-16/Fig 6/Fig 6d.xlsx
- Source Data-2021-10-16/Fig 6/Fig 6f.xlsx
- Source Data-2021-10-16/Fig 6/Fig 6h.xlsx
- Source Data-2021-10-16/Fig 6/Fig 6j.xlsx
- Source Data-2021-10-16/Supporting information/
- Source Data-2021-10-16/Supporting information/Supplementary Fig 10/
- Source Data-2021-10-16/Supporting information/Supplementary Fig 10/Supplementary Fig 10.xlsx
- Source Data-2021-10-16/Supporting information/Supplementary Fig 11/
- Source Data-2021-10-16/Supporting information/Supplementary Fig 11/Supplementary Fig 11.xlsx
- Source Data-2021-10-16/Supporting information/Supplementary Fig 12/
- Source Data-2021-10-16/Supporting information/Supplementary Fig 12/Supplementary Fig 12.xlsx
- Source Data-2021-10-16/Supporting information/Supplementary Fig 14/
- Source Data-2021-10-16/Supporting information/Supplementary Fig 14/Supplementary Fig 14.xlsx
- Source Data-2021-10-16/Supporting information/Supplementary Fig 15/
- Source Data-2021-10-16/Supporting information/Supplementary Fig 15/Supplementary Fig 15.xlsx
- Source Data-2021-10-16/Supporting information/Supplementary Fig 16/
- Source Data-2021-10-16/Supporting information/Supplementary Fig 16/Supplementary Fig 16b.xlsx
- Source Data-2021-10-16/Supporting information/Supplementary Fig 18/
- Source Data-2021-10-16/Supporting information/Supplementary Fig 18/Supplementary Fig 18.xlsx
- Source Data-2021-10-16/Supporting information/Supplementary Fig 2/
- Source Data-2021-10-16/Supporting information/Supplementary Fig 2/Supplementary Fig 2.xlsx
- Source Data-2021-10-16/Supporting information/Supplementary Fig 3/
- Source Data-2021-10-16/Supporting information/Supplementary Fig 3/Sipplementary Fig 3.xlsx
- Source Data-2021-10-16/Supporting information/Supplementary Fig 4/
- Source Data-2021-10-16/Supporting information/Supplementary Fig 4/Supplementary Fig 4.xlsx
- Source Data-2021-10-16/Supporting information/Supplementary Fig 5/
- Source Data-2021-10-16/Supporting information/Supplementary Fig 5/Supplementary Fig 5.xlsx
- Source Data-2021-10-16/Supporting information/Supplementary Fig 8/
- Source Data-2021-10-16/Supporting information/Supplementary Fig 8/Supplementary Fig 8.xlsx
- Source Data-2021-10-16/Supporting information/Supplementary Fig 9/
- Source Data-2021-10-16/Supporting information/Supplementary Fig 9/Supplementary Fig 9b.xlsx
