# Supplementary material for: Self-activating anti-infection implant
Source: Nat Commun. 2021 Nov 25;12:6907. doi: 10.1038/s41467-021-27217-4 (PMC8617033; doi:10.1038/s41467-021-27217-4)
Supplement: Supplementary file 4 — Source data [file 41467_2021_27217_MOESM4_ESM.zip › Source Data-2021-10-16/Fig 2/Fig 2d.xlsx]

## Sheet: Sheet1
Binding energy	HA-Ti6	MoS2-Ti6	HA/MoS2-Ti6
1350.08	339841	326358	277850
1349.08	336370	322164	279719
1348.08	331160	313169	283479
1347.08	341408	316000	279825
1346.08	333980	317317	280237
1345.08	334098	314263	273607
1344.08	332261	321081	271104
1343.08	333327	316730	271194
1342.08	328081	318009	279625
1341.08	329562	313188	281693
1340.08	333595	308013	270925
1339.08	328578	310153	277460
1338.08	326474	310013	274863
1337.08	322154	312390	274428
1336.08	322787	313105	280094
1335.08	324275	313916	278094
1334.08	324823	311151	282058
1333.08	322862	310231	273100
1332.08	321297	303191	275782
1331.08	320930	304047	270562
1330.08	319312	295850	269043
1329.08	324289	300773	266512
1328.08	321797	291853	265682
1327.08	318338	292303	268453
1326.08	323538	294590	270485
1325.08	320075	294684	265124
1324.08	316491	283862	261018
1323.08	314117	283158	265418
1322.08	320974	292584	268076
1321.08	312032	295069	263581
1320.08	322875	294287	262661
1319.08	316526	286557	259982
1318.08	314946	287188	262640
1317.08	317541	284183	262020
1316.08	308530	288408	259513
1315.08	312230	286936	260027
1314.08	312663	286929	261277
1313.08	309510	286601	268525
1312.08	310692	284274	262492
1311.08	308143	286490	264256
1310.08	308691	285017	264444
1309.08	306184	286933	259802
1308.08	310483	283839	262400
1307.08	317912	282882	263181
1306.08	323497	281570	268301
1305.08	334931	283801	263658
1304.08	329991	285974	267900
1303.08	323326	280631	264424
1302.08	311054	284028	259915
1301.08	305178	282283	262992
1300.08	311454	280713	262307
1299.08	302533	280413	258480
1298.08	307120	278667	259349
1297.08	304858	276057	264896
1296.08	299090	280847	268870
1295.08	302211	275111	264258
1294.08	300788	280160	265224
1293.08	302540	277413	264212
1292.08	299623	273634	261768
1291.08	303590	278540	265908
1290.08	300841	278993	258021
1289.08	301133	275397	261899
1288.08	304079	278714	259115
1287.08	305415	278931	260705
1286.08	300290	278559	261332
1285.08	302630	275836	258638
1284.08	307561	277857	259772
1283.08	304365	278456	257370
1282.08	298237	278957	268199
1281.08	294656	280124	264025
1280.08	303223	280283	261767
1279.08	302008	277817	265731
1278.08	299090	278298	262930
1277.08	296869	273159	260993
1276.08	298934	274490	257967
1275.08	304837	279069	262279
1274.08	299422	279973	267352
1273.08	295369	279100	263637
1272.08	300509	277060	263474
1271.08	295565	276356	268709
1270.08	304624	276583	264354
1269.08	306622	276920	270128
1268.08	304201	283307	266557
1267.08	294096	279303	268205
1266.08	301807	279150	262986
1265.08	303703	279509	263940
1264.08	304120	277703	267094
1263.08	302152	272585	266302
1262.08	305730	280302	264536
1261.08	306260	280558	266180
1260.08	300596	275867	266578
1259.08	303103	274538	268295
1258.08	299060	277465	272300
1257.08	298704	283549	270799
1256.08	302023	277761	269617
1255.08	300176	275528	269288
1254.08	306835	276298	271168
1253.08	301017	282916	266114
1252.08	309316	283162	269737
1251.08	308738	282078	270688
1250.08	312829	278208	273915
1249.08	302416	279345	277231
1248.08	309562	284264	271460
1247.08	312033	282619	275488
1246.08	307684	290162	274306
1245.08	307786	281122	280367
1244.08	303949	282898	284725
1243.08	309218	280431	286666
1242.08	312988	281453	285920
1241.08	309582	290150	284218
1240.08	313789	284611	288595
1239.08	309456	282746	285688
1238.08	312117	289869	285497
1237.08	312489	285656	287338
1236.08	312330	290513	286667
1235.08	314853	285778	288207
1234.08	313379	287067	286953
1233.08	311062	289324	284868
1232.08	322057	290040	289842
1231.08	320641	294113	295598
1230.08	321605	297262	293590
1229.08	320988	293083	297676
1228.08	323301	295854	297501
1227.08	318438	294929	299657
1226.08	313746	303204	299668
1225.08	317176	298600	300831
1224.08	322942	289612	297737
1223.08	314669	292168	295484
1222.08	319682	293292	294329
1221.08	314017	292059	289830
1220.08	317763	285332	277235
1219.08	315979	282741	284996
1218.08	302216	282820	282021
1217.08	304112	283467	271169
1216.08	305859	278777	273668
1215.08	306155	274985	264461
1214.08	298353	278135	264977
1213.08	293135	281934	257637
1212.08	288894	275971	251872
1211.08	287161	273668	260175
1210.08	282194	270659	258257
1209.08	279704	272256	248699
1208.08	278138	278659	251301
1207.08	278599	271667	252459
1206.08	277613	271219	249459
1205.08	281102	273843	248881
1204.08	278636	271516	248707
1203.08	283100	269676	247706
1202.08	288596	275765	255502
1201.08	290768	270249	257796
1200.08	299913	271117	253390
1199.08	313257	276446	267009
1198.08	319354	275687	274299
1197.08	326991	275512	273442
1196.08	330479	267950	275629
1195.08	327816	270505	275716
1194.08	319287	277068	264731
1193.08	304617	270993	264443
1192.08	290196	274258	259811
1191.08	282330	276537	248905
1190.08	269274	277161	243824
1189.08	253399	276775	239124
1188.08	245376	274400	232708
1187.08	242049	266131	233476
1186.08	241162	275002	229090
1185.08	244093	278106	222922
1184.08	240193	273060	224354
1183.08	239047	277167	222749
1182.08	239808	276848	226661
1181.08	239729	273571	228778
1180.08	238728	279827	225809
1179.08	235828	274686	225532
1178.08	242777	280372	223669
1177.08	239283	279668	227103
1176.08	235891	281933	230745
1175.08	237257	278145	233039
1174.08	241291	278863	223721
1173.08	240190	275662	227736
1172.08	240980	273936	238287
1171.08	243834	278569	231570
1170.08	239762	277128	230358
1169.08	238350	274484	230322
1168.08	239747	278083	229883
1167.08	238963	280422	232312
1166.08	234789	282508	230212
1165.08	238229	281956	234949
1164.08	233915	275257	228581
1163.08	237624	284916	232082
1162.08	236532	281714	231046
1161.08	232472	282996	227763
1160.08	231074	280041	228657
1159.08	227519	275827	227310
1158.08	233531	278225	228563
1157.08	232602	278013	230763
1156.08	233789	281302	232741
1155.08	231672	283505	228468
1154.08	238374	284615	229084
1153.08	234038	280592	237915
1152.08	229205	280671	234290
1151.08	229759	284747	227933
1150.08	230887	277431	232024
1149.08	236301	280164	229344
1148.08	236720	282502	230262
1147.08	230916	281302	229200
1146.08	229989	283030	231211
1145.08	233842	284662	232165
1144.08	230583	281456	228635
1143.08	232453	283879	230762
1142.08	236773	282802	231255
1141.08	239482	282190	233440
1140.08	233864	286560	234008
1139.08	235865	286037	231639
1138.08	233934	282940	235085
1137.08	234268	281197	233207
1136.08	236081	283116	235890
1135.08	242689	291079	234121
1134.08	237399	294067	236270
1133.08	233554	287641	231212
1132.08	233927	284760	231644
1131.08	232061	280197	236940
1130.08	232599	280594	238275
1129.08	234569	284398	235829
1128.08	234054	286054	233392
1127.08	231185	286803	236012
1126.08	233166	289652	234193
1125.08	234144	285884	232787
1124.08	238984	282479	237053
1123.08	241379	281510	236003
1122.08	238833	284852	233102
1121.08	242575	282672	230690
1120.08	239669	285525	235579
1119.08	239778	283935	237146
1118.08	241819	284032	233595
1117.08	239373	280541	242859
1116.08	236257	282147	247318
1115.08	238540	286271	240300
1114.08	236685	287672	239827
1113.08	241415	291207	238097
1112.08	238293	292491	237478
1111.08	238127	287125	242763
1110.08	241778	283114	239427
1109.08	239235	289348	243999
1108.08	241520	295484	241518
1107.08	239581	291577	244510
1106.08	239302	297697	246628
1105.08	241808	290232	243402
1104.08	238092	296535	243648
1103.08	239615	295066	243678
1102.08	240596	292981	244123
1101.08	242948	285215	243030
1100.08	244793	283450	242242
1099.08	243785	278982	241202
1098.08	248198	278179	241865
1097.08	245841	272113	243869
1096.08	243576	267967	246910
1095.08	239707	269603	245204
1094.08	245437	271066	243305
1093.08	237304	265554	242361
1092.08	243802	268953	248159
1091.08	248429	275095	239755
1090.08	241449	271289	244526
1089.08	241743	265396	248334
1088.08	247558	268059	246823
1087.08	246431	268318	240380
1086.08	242444	262979	240736
1085.08	245299	266708	246386
1084.08	246393	266822	246012
1083.08	246066	266485	243954
1082.08	246405	266858	243905
1081.08	241854	266714	244310
1080.08	244971	259042	246570
1079.08	244330	266651	243938
1078.08	248430	268413	247120
1077.08	245536	263362	246176
1076.08	247029	269101	247054
1075.08	243499	269207	248627
1074.08	247636	269897	247029
1073.08	249752	272230	257727
1072.08	257386	275963	262637
1071.08	252396	273657	262521
1070.08	249814	271184	254434
1069.08	247552	268955	253322
1068.08	250239	270374	252521
1067.08	244984	266423	246195
1066.08	253389	270393	250502
1065.08	247324	268635	257407
1064.08	250792	258696	249270
1063.08	253053	262180	255676
1062.08	251124	269347	257210
1061.08	251595	267776	252469
1060.08	257917	264489	252677
1059.08	257261	267397	250884
1058.08	256681	273417	252414
1057.08	253164	268410	253398
1056.08	252873	270047	254242
1055.08	256062	268661	253645
1054.08	251727	265299	257639
1053.08	251724	262615	252874
1052.08	253800	257545	253074
1051.08	261600	263373	256553
1050.08	256486	261241	258468
1049.08	255340	264890	253866
1048.08	258371	261620	256911
1047.08	255854	262558	259974
1046.08	256087	266358	258276
1045.08	256341	261607	263492
1044.08	258546	256160	258114
1043.08	259750	256850	254583
1042.08	257746	262641	259400
1041.08	261323	266043	259966
1040.08	268876	261510	258960
1039.08	262079	255080	262753
1038.08	262423	258758	257396
1037.08	268859	262413	259021
1036.08	264782	253467	258045
1035.08	259555	260462	262474
1034.08	266657	263954	262104
1033.08	264344	262201	265126
1032.08	263169	266297	261542
1031.08	263956	261279	254870
1030.08	264293	258146	256285
1029.08	266746	264444	260366
1028.08	265846	264257	258976
1027.08	262694	263946	258647
1026.08	261799	266381	254704
1025.08	259106	266203	265768
1024.08	262797	266734	263911
1023.08	269608	265349	271373
1022.08	272723	267527	275497
1021.08	272880	272854	275547
1020.08	269638	269166	271709
1019.08	274223	274033	269688
1018.08	273698	269981	268951
1017.08	275120	270509	270364
1016.08	282350	275776	271171
1015.08	282802	276059	267011
1014.08	281186	272354	269092
1013.08	272869	269298	268088
1012.08	273348	271506	265796
1011.08	270056	271773	268007
1010.08	269316	264639	266448
1009.08	271377	271217	264138
1008.08	270623	265804	267176
1007.08	271398	267754	268499
1006.08	271358	271835	268982
1005.08	271002	268007	269756
1004.08	279639	266157	273401
1003.08	283466	273713	280320
1002.08	288874	277105	280060
1001.08	290751	282209	283655
1000.08	297130	283693	281623
999.08	293710	288121	281824
998.08	286904	289868	280202
997.08	291886	288023	272866
996.08	278511	287301	272954
995.08	269268	277380	272225
994.08	268785	276524	265763
993.08	269099	269832	265116
992.08	262314	265736	255840
991.08	259615	263954	253441
990.08	255322	257247	252363
989.08	245933	250081	249869
988.08	244360	250105	241297
987.08	244750	250955	237430
986.08	249965	249204	243784
985.08	250969	245863	241313
984.08	262986	250994	250117
983.08	269372	258443	257034
982.08	281749	267900	264269
981.08	309870	276873	279260
980.08	340102	299984	294726
979.08	357377	320710	304481
978.08	363588	329361	315625
977.08	352452	334285	313178
976.08	329861	330207	300457
975.08	301516	319971	285410
974.08	283535	308492	269870
973.08	263960	280674	263783
972.08	251338	262586	247240
971.08	238454	249847	235026
970.08	227450	239735	226144
969.08	211962	229365	217719
968.08	205557	220278	204046
967.08	198346	211901	197317
966.08	185780	203661	189740
965.08	182486	198049	188935
964.08	182028	195263	186912
963.08	177903	190118	186829
962.08	179842	185813	189041
961.08	177421	187674	180808
960.08	181422	185497	182727
959.08	177864	185768	189846
958.08	178089	186076	184448
957.08	173126	186938	182263
956.08	175758	193274	183597
955.08	179997	188840	180784
954.08	180480	188369	182236
953.08	181343	188953	182967
952.08	182418	190956	187411
951.08	177748	187511	185934
950.08	179157	191677	186295
949.08	178480	189690	186939
948.08	179337	191836	182077
947.08	181636	189302	183771
946.08	177765	185418	185755
945.08	178515	188333	185273
944.08	177948	189363	191771
943.08	180354	197086	188850
942.08	179380	192266	190369
941.08	178479	186586	187238
940.08	179582	187527	188743
939.08	178365	190323	186674
938.08	178566	187488	185515
937.08	176472	190540	184348
936.08	179730	196739	188168
935.08	179600	193567	185039
934.08	176825	189358	189290
933.08	175145	188550	190544
932.08	181727	195625	186247
931.08	178269	189752	186788
930.08	185297	187749	188869
929.08	181054	192279	187536
928.08	180516	193557	184538
927.08	181350	193099	185563
926.08	188160	190837	189860
925.08	183584	196286	189468
924.08	179435	196263	188502
923.08	184396	194756	189334
922.08	189203	189216	190752
921.08	185366	188306	188548
920.08	184066	191519	189524
919.08	183345	190681	194865
918.08	189175	192851	188696
917.08	182257	192678	191781
916.08	182951	190200	190354
915.08	176797	189090	190999
914.08	186068	192312	195313
913.08	186113	196465	196932
912.08	183444	194408	191870
911.08	181885	193621	190247
910.08	177868	195560	193926
909.08	180826	196544	187255
908.08	181104	195505	192871
907.08	179639	195466	192835
906.08	187148	195960	194023
905.08	182825	195070	192357
904.08	185060	194425	192801
903.08	183908	194079	194342
902.08	182264	197227	194598
901.08	187267	198331	194945
900.08	188327	198213	194870
899.08	182066	198252	195017
898.08	180913	198282	196735
897.08	180345	192264	198012
896.08	185215	196178	194444
895.08	184767	195902	194514
894.08	192283	194824	195068
893.08	187465	196280	200617
892.08	188125	193291	196251
891.08	185822	198238	200743
890.08	187846	198126	196583
889.08	185012	196380	197705
888.08	185822	197257	199461
887.08	185777	199266	197898
886.08	183719	197495	196398
885.08	184099	195353	197831
884.08	188836	197731	198155
883.08	185862	201013	199120
882.08	187890	194377	203178
881.08	187569	197958	197705
880.08	196139	199893	199505
879.08	189614	204745	197540
878.08	190174	196271	201022
877.08	187693	199288	199244
876.08	191874	196874	198390
875.08	194624	198350	201638
874.08	189712	198651	201028
873.08	189456	201891	201798
872.08	183974	202404	200125
871.08	189724	203337	204982
870.08	189325	204051	197105
869.08	186215	199583	202552
868.08	187096	201314	199874
867.08	185226	200444	206586
866.08	191644	205231	205679
865.08	190583	198964	200128
864.08	190290	201726	201734
863.08	190799	199422	204434
862.08	194556	203855	201370
861.08	191849	204893	206011
860.08	190053	203303	206037
859.08	192438	203258	201991
858.08	189927	200922	204322
857.08	192615	200496	208694
856.08	193262	203781	211410
855.08	193212	204884	207574
854.08	186672	201543	203038
853.08	190827	201655	207934
852.08	191582	204520	202156
851.08	191342	200392	205325
850.08	193782	201979	207293
849.08	186577	205687	205473
848.08	189839	204472	204824
847.08	191664	203663	207313
846.08	194322	204217	203906
845.08	193956	204204	207736
844.08	195112	204798	210930
843.08	193822	206025	205139
842.08	189558	202908	205282
841.08	189877	203485	207392
840.08	190252	202455	211679
839.08	191756	203649	210209
838.08	192691	206202	205762
837.08	196563	210444	204918
836.08	195440	208599	206895
835.08	195680	206415	206853
834.08	191655	206150	212109
833.08	199526	207385	211990
832.08	200326	202956	207432
831.08	196236	206560	214967
830.08	197069	206033	217513
829.08	196602	201352	214538
828.08	196631	209348	213452
827.08	194427	209080	208771
826.08	195987	206509	209554
825.08	193320	208307	215955
824.08	196814	203366	213386
823.08	192097	207406	210794
822.08	187820	202816	209142
821.08	192781	210399	213776
820.08	199814	210907	213998
819.08	200149	207014	208860
818.08	199184	210297	209530
817.08	201317	210381	212471
816.08	195972	205947	212305
815.08	195456	206950	214008
814.08	197034	208523	213833
813.08	203643	208039	211060
812.08	192685	204355	211572
811.08	199470	208238	210231
810.08	200080	205373	211753
809.08	197763	206341	211903
808.08	193900	210150	213160
807.08	198882	209034	211814
806.08	200582	211007	214823
805.08	200217	208992	220626
804.08	199709	208986	217035
803.08	197200	207227	213973
802.08	193462	213315	215536
801.08	193102	209136	218183
800.08	199737	212986	217361
799.08	197014	211422	219447
798.08	196880	213867	215806
797.08	195266	210816	216588
796.08	199062	211970	217642
795.08	194392	208984	215315
794.08	200545	211291	213057
793.08	201583	211248	217405
792.08	200648	210112	217206
791.08	204367	207955	218244
790.08	202450	211717	214231
789.08	201611	213462	216363
788.08	202056	215731	217717
787.08	198807	213352	223285
786.08	200945	216449	223597
785.08	202009	216184	219487
784.08	202773	217257	219356
783.08	199137	213588	216482
782.08	203168	210965	218497
781.08	208328	212820	218401
780.08	204175	213410	219794
779.08	203473	214846	214968
778.08	198851	215147	218237
777.08	196169	216746	223031
776.08	201100	213506	218554
775.08	200622	211096	223333
774.08	206099	211148	223181
773.08	202966	217237	218256
772.08	199337	218432	220400
771.08	202324	214075	223152
770.08	204078	215088	224106
769.08	202313	215346	219906
768.08	203523	214364	221046
767.08	203866	217013	223474
766.08	208566	215141	222809
765.08	200502	213570	225702
764.08	203309	218259	223432
763.08	205560	216996	219032
762.08	202431	215852	228851
761.08	204532	221933	227430
760.08	206731	220481	227803
759.08	207770	214756	224303
758.08	200372	218092	230831
757.08	202521	217526	229725
756.08	204101	218571	221319
755.08	210312	217537	224836
754.08	205620	219671	227210
753.08	206325	220341	224880
752.08	207540	220585	228577
751.08	211005	219377	227018
750.08	209613	215985	230242
749.08	205016	221563	226016
748.08	207353	220557	228466
747.08	207772	222632	229363
746.08	208787	220909	222846
745.08	208972	220314	225651
744.08	208890	221929	225448
743.08	209368	215338	229885
742.08	210422	211835	233010
741.08	212075	219902	228262
740.08	207448	222415	233676
739.08	209672	220033	231080
738.08	203696	218515	229947
737.08	212014	219389	230666
736.08	212688	220055	231608
735.08	213437	224563	233361
734.08	207630	225630	233565
733.08	210349	219269	233949
732.08	210513	222035	234302
731.08	209234	222501	234990
730.08	214786	225264	225567
729.08	215503	223713	228429
728.08	214303	225168	234917
727.08	215977	222471	234476
726.08	209121	227178	229925
725.08	211229	223610	226146
724.08	214414	219353	229409
723.08	210453	223380	234226
722.08	209838	223423	233747
721.08	213149	226429	235494
720.08	214651	221768	235362
719.08	209367	219360	233476
718.08	215724	223564	231987
717.08	216648	222439	227837
716.08	210687	223573	231956
715.08	213714	221562	239252
714.08	215765	223195	240749
713.08	216035	224541	238554
712.08	210489	225230	236569
711.08	217020	222891	235335
710.08	215095	224374	238259
709.08	214897	231022	237846
708.08	212538	226071	237535
707.08	216639	226562	232489
706.08	213786	225986	234428
705.08	214225	224863	240184
704.08	218648	226966	238845
703.08	219166	223690	236638
702.08	216406	225162	237905
701.08	220982	229609	239056
700.08	219131	229580	241358
699.08	222269	225662	241622
698.08	219081	225569	241908
697.08	215705	227505	242674
696.08	217029	223433	237678
695.08	220113	227710	242816
694.08	217786	226256	234718
693.08	219937	224772	239124
692.08	217547	225988	241213
691.08	214391	230858	242294
690.08	218464	229573	237962
689.08	218971	230545	244543
688.08	220450	222983	240173
687.08	217172	230231	242440
686.08	227463	229588	249068
685.08	228327	228959	251934
684.08	230134	233016	258704
683.08	225479	226894	248089
682.08	222599	233581	249747
681.08	218900	227985	248887
680.08	222629	230346	239021
679.08	218286	238254	243246
678.08	215699	228601	245772
677.08	219571	227234	248469
676.08	224153	232347	245774
675.08	223535	229808	241921
674.08	224087	231334	243820
673.08	217241	232502	247146
672.08	224158	225602	244082
671.08	218227	230597	241083
670.08	220433	232494	245284
669.08	225820	231552	246693
668.08	224365	233979	248495
667.08	222802	238263	248468
666.08	220588	234483	246828
665.08	222111	231602	248922
664.08	225989	230592	242871
663.08	230150	235882	247639
662.08	226581	231895	249879
661.08	226660	236202	254496
660.08	220481	230237	251747
659.08	229751	233982	251136
658.08	231690	232493	248419
657.08	224672	234951	241569
656.08	223881	236326	251334
655.08	225995	233776	249376
654.08	231811	234887	249296
653.08	227472	234771	247849
652.08	222886	232548	252003
651.08	225994	233413	250062
650.08	228519	232369	252368
649.08	224312	230636	247654
648.08	224222	234823	254516
647.08	229476	236570	255159
646.08	225993	230781	248479
645.08	228706	234470	252419
644.08	228831	238297	254915
643.08	224950	241874	245558
642.08	227387	243977	252228
641.08	229149	239060	248117
640.08	232392	237148	250566
639.08	234502	235398	252990
638.08	228801	231760	252232
637.08	226832	235198	254417
636.08	227800	237455	254822
635.08	232106	237624	254973
634.08	231636	244175	252772
633.08	233722	241724	256810
632.08	232679	242412	253081
631.08	232846	241873	250705
630.08	230903	243389	253405
629.08	229930	242292	255353
628.08	230120	242745	256335
627.08	233363	239824	258386
626.08	233567	235894	254567
625.08	236555	233598	254068
624.08	236042	234399	255964
623.08	233907	238564	252783
622.08	230250	232968	255674
621.08	232281	233436	260885
620.08	237076	234053	265255
619.08	237236	238555	261629
618.08	235686	237303	258079
617.08	238065	237820	257163
616.08	230486	237647	262874
615.08	235238	235098	257415
614.08	238528	230262	257498
613.08	236829	233332	258883
612.08	240653	236076	259637
611.08	231387	241099	258481
610.08	234341	240216	261824
609.08	237359	240091	259950
608.08	237002	237479	261767
607.08	239007	235716	263629
606.08	238240	236650	261040
605.08	239148	235872	257219
604.08	240641	236208	259646
603.08	236232	236278	260352
602.08	239489	234965	258281
601.08	240616	237660	267654
600.08	241933	238166	261317
599.08	241460	240816	262718
598.08	237433	242419	256255
597.08	243026	240237	260727
596.08	237529	241098	266596
595.08	238257	239464	263009
594.08	243864	241081	263942
593.08	243254	236994	264490
592.08	236928	237308	263880
591.08	243275	241617	262776
590.08	244546	239738	261588
589.08	243042	239537	265909
588.08	241940	239465	258392
587.08	241596	239801	255717
586.08	239441	238083	260801
585.08	239027	240044	262270
584.08	243544	244976	261636
583.08	239527	244623	261683
582.08	240225	245916	261505
581.08	236154	245557	263361
580.08	242579	244964	262259
579.08	241377	241551	261685
578.08	239423	248751	266439
577.08	240848	244297	260618
576.08	241520	247725	260643
575.08	242055	236743	261136
574.08	244791	234455	260322
573.08	243183	233947	261109
572.08	252370	233727	259347
571.08	252356	234659	263137
570.08	255069	239519	268267
569.08	261361	244681	260472
568.08	262748	242841	266835
567.08	266565	247983	269718
566.08	257448	254968	268766
565.08	252603	250969	266442
564.08	243501	251560	259313
563.08	231709	242625	256092
562.08	232713	234161	259101
561.08	231758	233776	256076
560.08	235116	234699	252350
559.08	236658	238011	258231
558.08	242741	245770	262944
557.08	247715	248930	267346
556.08	257104	241614	270651
555.08	265853	244244	274099
554.08	265482	241189	268647
553.08	262124	241225	268984
552.08	258878	236118	267915
551.08	253194	228190	266070
550.08	240625	226054	258410
549.08	233871	216620	252522
548.08	227922	211483	249162
547.08	226286	210820	239674
546.08	224418	209760	230838
545.08	214693	203446	222301
544.08	203187	199857	216874
543.08	195187	197023	212328
542.08	186490	188433	195322
541.08	170171	187900	187378
540.08	162311	175449	181092
539.08	152274	168075	170365
538.08	146745	164466	165414
537.08	150153	158970	169720
536.08	154552	160940	170356
535.08	175694	164761	194479
534.08	257214	186627	268548
533.08	456730	277187	464290
532.08	829565	485234	738960
531.08	943265	711195	793390
530.08	592839	682468	516620
529.08	265703	393132	260190
528.08	166225	191400	173289
527.08	149624	149739	158308
526.08	150183	142625	153045
525.08	144700	138995	151766
524.08	141464	144026	153313
523.08	139065	143261	153873
522.08	142311	134457	149691
521.08	144275	131283	153338
520.08	141173	127768	148054
519.08	139644	125840	152933
518.08	142256	133904	150635
517.08	140621	147487	143908
516.08	145440	160647	148571
515.08	142838	149545	151346
514.08	140886	131041	146473
513.08	144437	115059	152824
512.08	145516	113695	151813
511.08	145294	112988	153814
510.08	142358	114705	152972
509.08	141700	111698	149524
508.08	144757	115004	148598
507.08	144325	112722	152873
506.08	140697	110192	149275
505.08	141087	113977	147924
504.08	145161	113412	148626
503.08	146417	111254	153943
502.08	145164	109703	152035
501.08	145362	109692	153638
500.08	144357	111686	152956
499.08	145732	110238	158047
498.08	146548	108360	162173
497.08	146742	109215	158865
496.08	145574	111279	156506
495.08	144994	108407	149481
494.08	147585	106685	146323
493.08	145380	110771	144382
492.08	146498	112098	141207
491.08	147099	109490	144393
490.08	143977	108267	145103
489.08	148470	107490	143222
488.08	145671	109963	144403
487.08	146193	108184	145764
486.08	148308	110517	141277
485.08	147180	111943	140809
484.08	142925	111443	141722
483.08	146155	112583	140030
482.08	149767	110814	145114
481.08	149088	107432	147624
480.08	149425	106888	148298
479.08	149582	113046	147053
478.08	152124	116107	144747
477.08	150913	111344	145484
476.08	151369	105692	143712
475.08	151053	105905	146799
474.08	152182	101092	144320
473.08	148672	107303	143376
472.08	148251	108935	143521
471.08	149596	104740	145858
470.08	148366	97009.4	145045
469.08	146657	91044.5	138984
468.08	148186	86510.1	140621
467.08	143165	94416.2	147755
466.08	144499	110320	149159
465.08	140415	139397	150922
464.08	149408	145714	146216
463.08	150378	118279	149298
462.08	150893	93815.4	147288
461.08	149862	95730.5	147503
460.08	146917	146710	152797
459.08	151175	220646	158274
458.08	148447	200983	152656
457.08	147413	109281	141879
456.08	149121	64979.8	141076
455.08	147753	58923.6	136250
454.08	140257	53599.2	138555
453.08	145007	55356.1	134235
452.08	141666	54640	134876
451.08	143951	52384.3	132134
450.08	147958	56102.7	140616
449.08	146564	51879.2	135850
448.08	146173	54803.9	139040
447.08	144616	54762.2	137846
446.08	142728	56979.7	136080
445.08	146446	52446.3	137567
444.08	150714	51932.4	135526
443.08	153237	53261.7	143900
442.08	174292	55122.3	151320
441.08	201439	54641.7	170270
440.08	243594	55930.3	194905
439.08	264413	53881.8	212939
438.08	245039	53642.9	203359
437.08	204127	53622.6	170610
436.08	160600	50873.7	150665
435.08	144700	52823.3	135531
434.08	136287	52259.5	134251
433.08	131066	55497.1	124082
432.08	128690	55600	126417
431.08	126050	52974.8	128870
430.08	123637	52112.7	126405
429.08	127467	52358.8	125896
428.08	121681	55415.5	121131
427.08	120856	51995	123292
426.08	124297	53227.3	125288
425.08	123950	50097	124676
424.08	121314	53256.5	124702
423.08	118748	51846.8	123549
422.08	121867	53872.4	122126
421.08	119126	53890.8	127717
420.08	121038	53662.8	122553
419.08	123714	56856.6	120245
418.08	121058	55193.7	125819
417.08	122326	55905	126421
416.08	119958	55294.7	127135
415.08	123282	55344.7	131923
414.08	121820	57429.7	132633
413.08	120461	57000.5	136083
412.08	117647	59857.1	133847
411.08	117696	55306	125746
410.08	121096	52012	125105
409.08	121524	48766.5	123058
408.08	117542	51868.6	123627
407.08	122092	49810.8	121815
406.08	123163	48574.9	123719
405.08	122690	50682.8	117638
404.08	123103	50774.5	118925
403.08	120366	50986.7	119479
402.08	121194	55406.5	123428
401.08	120768	54548.7	123058
400.08	120801	53311.3	127681
399.08	119226	51061	127455
398.08	123426	52059.4	126260
397.08	122919	54264.1	133659
396.08	121467	60530.8	137980
395.08	116784	65773.9	135452
394.08	121110	61873.5	127915
393.08	124522	53759.3	127181
392.08	127778	49176.5	120934
391.08	127522	47233.7	118908
390.08	126538	46442.9	119295
389.08	129409	46520.8	122443
388.08	134456	45844.1	122751
387.08	133379	47099.2	122831
386.08	136102	46058.4	121113
385.08	138639	42578.1	121056
384.08	131645	44799.3	120784
383.08	131763	44589.3	119406
382.08	127080	45740.8	118231
381.08	122937	46058.7	117465
380.08	119138	45856.6	113580
379.08	114103	46357.8	117092
378.08	109174	44575.9	116978
377.08	111927	47185.4	111713
376.08	109985	45380.5	114405
375.08	112434	46514.5	118351
374.08	115048	45679.6	118643
373.08	112942	45374.1	118517
372.08	120326	46278.6	119047
371.08	117238	47322.3	119794
370.08	121007	45658.2	120807
369.08	116928	45967.8	121155
368.08	116182	47530.3	118541
367.08	114359	48050.9	115336
366.08	114592	48079.6	114147
365.08	115090	48001.8	110342
364.08	110184	47422.5	110796
363.08	109808	48271.4	106225
362.08	107432	48764.1	103474
361.08	103310	47114.6	107494
360.08	105229	46351.4	103550
359.08	106219	49245	104818
358.08	101628	46666.4	103330
357.08	96874	46271.3	97492.2
356.08	94459.4	47680.7	96633.3
355.08	90578	47165.1	95694.6
354.08	84981.7	46412.5	97267.8
353.08	108423	47686.1	110648
352.08	186282	49337	161094
351.08	281771	52765.8	215389
350.08	261731	50007.7	196395
349.08	239687	49543.5	190720
348.08	409287	51191.6	291171
347.08	504535	49595	340751
346.08	312885	48993.6	223630
345.08	122418	48158.9	109441
344.08	58269.7	48954.5	73327
343.08	50148.1	51528.3	69362.3
342.08	48860.7	51523.3	68645
341.08	44313.2	50749.8	65887
340.08	43456.7	48794	67585.5
339.08	45678.2	47176.3	67443.4
338.08	47073.7	50442.7	68463.2
337.08	42416.8	50202	66405.7
336.08	44779.8	49579.2	65742.7
335.08	43359.7	53814.7	66347.5
334.08	42713.5	52634	68938.9
333.08	45909.5	50824.6	67850.7
332.08	43834.3	51107	66160.3
331.08	43319.1	49842.3	68247.3
330.08	45047.9	49539.4	65635
329.08	43292.6	48442.2	67926.6
328.08	45786.3	50069.1	69932.1
327.08	42680.5	49469.7	67896.7
326.08	45046.6	49750.1	66393.4
325.08	45847.1	51113.8	68553.6
324.08	42384.7	51584.2	70907.9
323.08	43542.7	50979.6	68431.7
322.08	44819.1	50608.7	68572.2
321.08	46572.3	51806.4	68483.9
320.08	46008.9	51267.7	67213
319.08	46048.5	53385.5	67699.1
318.08	45636.5	54980.4	67226.2
317.08	47401.4	53513.7	67579
316.08	48367.3	54445.6	68527.8
315.08	45896.7	53459.3	67937.7
314.08	47357.9	53151.4	67544.6
313.08	49133.3	52909.1	69481
312.08	48831.4	51356.5	71823.4
311.08	48428.4	53818.2	69973.8
310.08	48278	53922.4	70601
309.08	53231.7	50725	73765.4
308.08	57977.6	54493.2	76925.7
307.08	63509.2	53537.4	86159.4
306.08	57772.7	52874.7	88353.6
305.08	54041.6	56129	81154.9
304.08	50431	57419.1	76251.8
303.08	44808.5	55631.6	70107.1
302.08	43095.4	53823.7	66950.2
301.08	42979.1	53189.7	64541.3
300.08	45004.1	53789.6	67484.6
299.08	41171	54904.6	64968.6
298.08	42837	49690.4	63023.3
297.08	42779.2	52009.2	61989.8
296.08	40928.4	52134.1	63744
295.08	40465.1	53444.9	60767.8
294.08	39925.5	52020	63207.1
293.08	37635.8	50459.3	58749.2
292.08	38895.7	50062.9	58612.9
291.08	41831.1	47945.8	64632.7
290.08	46282.6	52168.9	73752.7
289.08	50349.7	55521.6	83841.9
288.08	53609.7	60853.7	87447.5
287.08	66402.3	67294.1	92995.5
286.08	89122	83183.3	128759
285.08	111640	110408	182491
284.08	95248.8	110378	174139
283.08	58507.9	74549.2	105498
282.08	41561.3	54799.5	63462.5
281.08	40307	48950.6	57087.8
280.08	39423.6	50478.6	58492.3
279.08	38446.4	47939.2	56446.9
278.08	39037.7	50676	57706.6
277.08	37928.6	48640.7	56569.3
276.08	37576.5	50586.9	56987.8
275.08	37453.3	50298.3	57109.3
274.08	38347.6	50085.7	57035.9
273.08	38459.9	50241.9	54768.9
272.08	39436.3	48928.9	56353.7
271.08	38977.6	49254.8	59223.1
270.08	39524.3	48908.7	57954.2
269.08	40771.9	49253.6	62012.2
268.08	40187.1	48188.3	57983.1
267.08	38851	48224.7	56264
266.08	39636.2	49455.9	57334.2
265.08	40128.3	49252.4	56225.7
264.08	37871.8	48900.2	57612.3
263.08	36999	48291.7	58506.4
262.08	38695	49936.3	59285
261.08	39958.9	49858.8	57585.3
260.08	39036.2	50662.7	58067.3
259.08	38543	50920.6	57522.5
258.08	37694.3	51096.7	61380.7
257.08	39244.6	52682.3	60410.1
256.08	38556.9	50268.1	59618.7
255.08	39513.2	52700.1	58664.1
254.08	37789.4	55213.6	60731.7
253.08	38338.8	55349	62259.4
252.08	39322.9	54532.9	60809.9
251.08	39388.1	52962.7	58413.4
250.08	40129.9	52422.9	62937
249.08	39940.9	51207.2	60030.3
248.08	39600.5	50138.1	61064.7
247.08	39817.2	49028.1	58803.7
246.08	39578.7	48515.9	59203.6
245.08	39651.4	48580.1	58307.5
244.08	39652.5	46621.8	56965.6
243.08	39700.4	44344.7	56376.3
242.08	40081.2	41733.2	55501.2
241.08	40286.8	43934.7	58709.4
240.08	39463.6	43569.4	56539.8
239.08	39111	44863.5	55240.2
238.08	37603.6	44576	55747.8
237.08	40091.5	43290.7	57020.2
236.08	38879.8	45512.8	63298.9
235.08	39425.5	44657.8	65138.4
234.08	41218.4	48098.5	70489
233.08	42911.7	62246.3	88468.2
232.08	41013.4	66922.8	91964.5
231.08	42864.3	58927.9	76893.8
230.08	42105.5	65103.8	79307
229.08	40929.4	74533	88014
228.08	42154	68246.1	73747.1
227.08	45290.2	53421.3	60255.2
226.08	44936.4	49327.6	59309.3
225.08	43076.4	45048.7	55938.5
224.08	43374.7	40151.2	50678.3
223.08	44666.3	38243.8	48691.7
222.08	42273.9	36221.3	47707.3
221.08	39516.1	36469.5	45781.7
220.08	38992.8	36978.2	45605.3
219.08	39857.2	36680.4	47107.9
218.08	38901.6	33529.7	47539
217.08	38273.1	36779.1	46177.6
216.08	40213.9	37042.6	46524.2
215.08	40780	35396.4	46900.2
214.08	41202.5	35645.1	47469.6
213.08	40756.5	38084.2	50759.1
212.08	41989.6	35915.4	49362.9
211.08	42387.5	35780.5	46254.8
210.08	44907.3	36618.5	47134.7
209.08	41827.9	37854	48742.5
208.08	41813.6	35307.4	46732.6
207.08	41699.4	36128.8	46296.3
206.08	42113.5	36119.4	46630.8
205.08	40898.4	35022.8	45084.6
204.08	39303.9	36011.1	43651.8
203.08	40348.9	35735.6	43888
202.08	36632.1	35897.1	43278.2
201.08	34402.3	37213.3	43932.8
200.08	34723	37462.4	42285.5
199.08	34107.1	36628.4	41857.5
198.08	34251.6	36130.7	42753.2
197.08	33154	36833.1	40235.2
196.08	33620.6	33720.1	39755.7
195.08	36075.9	36355.7	42163.1
194.08	41523.3	36562.1	45902
193.08	51352.9	36449.4	52594.1
192.08	72967	37213.3	72085.9
191.08	104813	37620.8	84635
190.08	101459	38493.4	81783.1
189.08	77004	38669.8	65707.6
188.08	51289	39467.3	52109.8
187.08	41611.4	38511.3	45470.3
186.08	38334.6	38781.1	41599.5
185.08	34870.1	37373.6	40637
184.08	32710.2	39655.3	39215.6
183.08	33672.1	38224.1	39542.3
182.08	32132.3	37338	41183.6
181.08	32016	36836.4	40287.6
180.08	31345.3	37302	38903.4
179.08	32974.3	37134.9	37852.6
178.08	31233.7	36720.3	35712
177.08	30358.1	37343.5	37819.8
176.08	30557.3	38286.9	39640.8
175.08	31797.6	38708.9	38289
174.08	31350.5	37898.9	36151.5
173.08	33959.3	38568.5	37598.9
172.08	32208.8	37601.5	37197.4
171.08	33676.5	36182.8	38736.8
170.08	37900.4	38441.9	46031.8
169.08	39203.9	36175.9	48542.1
168.08	37970.5	37733	46910.4
167.08	33190.8	35872.7	43101.8
166.08	33361.7	36878.5	38531.2
165.08	32667.5	40644.8	39646.5
164.08	30877.1	49359.8	45627.5
163.08	29294.2	55068	51526
162.08	29790.6	55702.9	55821.8
161.08	30191.6	46174.2	43457
160.08	29869.4	39162	36389.5
159.08	28744.5	34856.6	36408.5
158.08	30240.2	33095.3	35720.2
157.08	32696.6	32067.6	34186.6
156.08	33694.7	35262.2	38442.3
155.08	33300.9	39567	36874.9
154.08	34196.8	43925.5	39375
153.08	33979.2	44822.1	40106.1
152.08	32473.1	45718.5	38326.2
151.08	32468.7	42150.3	36820.8
150.08	33865.7	38136.8	35974.5
149.08	32705.2	36023.5	32758.4
148.08	30071.7	36792.8	32052.5
147.08	27820.6	36081.6	31509.8
146.08	26059	36103.3	30502.1
145.08	25324.9	38270.2	28600.6
144.08	24789.4	38363	29447.3
143.08	22344.4	39064.2	28974.4
142.08	22157.2	36563.2	25112.3
141.08	21228.6	38771.4	25310.8
140.08	19858	38361.4	26796.7
139.08	19034	37559.5	26013.1
138.08	21195.1	36716.8	26741.7
137.08	22445.1	33238.1	28001.3
136.08	27764.7	35035.1	33309.7
135.08	56542.3	35298.5	55139.1
134.08	111792	34776.5	87643.8
133.08	136125	33010.5	99111.3
132.08	92899.2	32457.5	67273.9
131.08	40006.6	34082.5	35992.5
130.08	23936	32236.5	27893.9
129.08	20666.9	34196.9	25681.4
128.08	20318.4	33399.7	24870
127.08	20746.4	31504.8	24502.9
126.08	20503.7	33877.1	26116.3
125.08	20482.9	33276.6	23807.9
124.08	20567.5	33681.6	23660.8
123.08	19531.8	34279.3	24622.4
122.08	18113.5	35157.6	24430.7
121.08	20079.1	46620.2	25640
120.08	22842.1	71182.3	26153.1
119.08	21190.9	93723.8	26800.9
118.08	21039.6	80548.6	27751.6
117.08	21995.5	50341.5	27855.4
116.08	20184.1	37489.4	26059
115.08	20684	34320.2	25401.5
114.08	21066.9	32074	26438.2
113.08	21985.9	30608.3	25343.5
112.08	20707.9	31180.5	24011.9
111.08	20341.1	31180.9	24972.7
110.08	21386	30368.9	23835.5
109.08	21538.2	31530.2	22862.3
108.08	21551.6	32409.9	23528.5
107.08	21284.6	30997.7	25107.5
106.08	19976.1	29449	25411
105.08	20837.9	31182.8	26326.2
104.08	21792.4	32480.9	25343.6
103.08	23816.4	38010.7	27721.6
102.08	23114.5	45028	28596.1
101.08	21137.4	39892.5	28781.6
100.08	20981.6	34540.5	23528.7
99.08	20498	31512.6	24132.6
98.08	21625.6	31771.7	23643.1
97.08	20095	31378.9	22859.2
96.08	21385.7	30866.5	24985.4
95.08	21625.9	29925.5	24785.9
94.08	20095.5	29911.4	25022.7
93.08	21693.6	32051.7	25407.1
92.08	21923	32332	24093.3
91.08	22097.2	30825.5	23425.2
90.08	21942.8	31422.5	26040.8
89.08	24330.1	32208.7	28333.6
88.08	22665	30219.6	25829.7
87.08	22161.5	29224.8	25082.2
86.08	20729.7	29088.9	25254.9
85.08	22562	27797.6	25589.2
84.08	22563	26604.9	23555.6
83.08	23354.9	27913.5	24464
82.08	22936.6	26391.9	25347.4
81.08	23224.6	26498.2	25844.9
80.08	21321.5	24986	24262.9
79.08	23100.6	26370.1	24079.8
78.08	21025.1	25715.9	24440.6
77.08	20556.9	25579.7	23177.6
76.08	22815.6	35456.9	24027.9
75.08	21877.1	62243	26928.8
74.08	20843.2	78292.9	27909.9
73.08	21457.9	57814	26137.3
72.08	21287	31907.2	24536.1
71.08	20599.9	25036.3	23902.4
70.08	21794.2	26217.6	24121.6
69.08	23023	26380.9	24510.4
68.08	22495.4	25362.6	24883.8
67.08	22878.1	24078.8	22765
66.08	25308.5	23866.5	24002.8
65.08	25085.8	26410.1	28090.5
64.08	24972.1	28881.5	29668.4
63.08	27919.5	30967.5	30105.3
62.08	28992.2	32712.2	27964.1
61.08	28859.6	31398.4	27821.4
60.08	29949.3	26917.1	27831.1
59.08	26864.5	24598.4	26016.4
58.08	23736.9	22669.9	25256.4
57.08	21309.7	19951.4	24069.3
56.08	21269.4	19797.9	21441.2
55.08	20127.2	20714.8	21531.3
54.08	18665.4	20098.7	19799.6
53.08	19886	20921.4	21046.2
52.08	18570.5	22070	21424.5
51.08	19491.4	21109.1	22263.9
50.08	21170.2	23607.1	21759.4
49.08	19922.5	20457.3	22637.9
48.08	19617.9	18508.3	22435.2
47.08	21299	16221.1	21215.8
46.08	27000.2	18104.3	23136
45.08	36599.9	17757.5	32075.6
44.08	50099.2	17613.9	38327.1
43.08	46596.6	20632.4	35998.1
42.08	30007.5	21558.6	27553.9
41.08	19122.3	24242.2	22023.9
40.08	17430.6	26888.7	21739.6
39.08	15145.8	30329.5	21635.9
38.08	14213.4	37705.2	23666.4
37.08	13143.9	43739.2	22101.4
36.08	12538.9	32826.6	20501.2
35.08	12785.9	19895.9	16145.2
34.08	12651.7	13142	15241.2
33.08	11172.7	9517.58	13147.9
32.08	10790	9298.88	12582.3
31.08	9729.36	9023.24	14249.8
30.08	10308.7	8389.91	13163.6
29.08	13854.6	9403.53	15356.2
28.08	16817	9530.24	18896.5
27.08	33545.4	9191.76	27458.7
26.08	68214.2	10868.4	51601.3
25.08	96230.3	14375.8	68620.2
24.08	79162.6	19704.6	51882.4
23.08	48695.1	25534.9	33208.4
22.08	27907.5	24799.6	22077.2
21.08	16329.8	19636.1	13123.8
20.08	7564.77	12186.5	8369.5
19.08	4946.01	7419.77	6214.65
18.08	3027.16	5256.51	5563.44
17.08	3338.13	4662.87	5415.45
16.08	2189.41	4207.18	5176.24
15.08	2070.41	3721.23	5062.41
14.08	2959.48	3901.42	7004.72
13.08	5751.81	3877.31	7691.43
12.08	9185.09	4620.72	9505.71
11.08	11205	4304.71	10794.2
10.08	11349.7	5098.76	10857.4
9.08	11342	6385.69	10250.7
8.08	8689.28	8052.24	8719.6
7.08	8718.06	9451.46	9458.49
6.08	9323.99	11411.7	9701.41
5.08	7919.28	10881.1	10121.7
4.08	4654.28	6887.72	6523.76
3.08	2117.27	4668.87	4882.29
2.08	410.766	2718.31	2757.38
1.08	114.565	1985.55	1576.68
0.08	88.038	382.808	484.575
-0.92	12.9329	168.834	47.3173
-1.92	0	25.4304	0
-2.92	0	87.1672	38.8889
-3.92	0	12.9329	46.7467
-4.92	0	49.6146	14.4645
-5.92	0	0.43544	0
-6.92	0	0	0
-7.92	35.5856	37.5526	0
-8.92	64.0791	71.1361	0
-9.92	0.43544	41.4615	0
