# Supplementary material for: Self-activating anti-infection implant
Source: Nat Commun. 2021 Nov 25;12:6907. doi: 10.1038/s41467-021-27217-4 (PMC8617033; doi:10.1038/s41467-021-27217-4)
Supplement: Supplementary file 4 — Source data [file 41467_2021_27217_MOESM4_ESM.zip › Source Data-2021-10-16/Fig 2/Fig 2e.xlsx]

## Sheet: Sheet1
Angle	Ti6	HA-Ti6	MoS2-Ti6	HA/MoS2-Ti6
5	78	89	60	41
5.02045	73	86	74	41
5.04091	84	95	76	34
5.06136	74	80	78	54
5.08181	81	104	68	39
5.10227	84	116	82	43
5.12272	65	84	58	42
5.14317	86	79	71	45
5.16363	84	80	61	42
5.18408	78	81	49	44
5.20453	70	79	70	34
5.22499	72	78	58	34
5.24544	69	89	69	36
5.26589	85	78	55	48
5.28635	69	70	77	35
5.3068	73	100	72	31
5.32726	52	77	66	30
5.34771	68	85	44	38
5.36816	71	74	63	38
5.38862	72	88	51	42
5.40907	73	100	59	39
5.42952	68	77	49	46
5.44998	81	69	60	39
5.47043	88	84	61	44
5.49088	77	80	54	32
5.51134	69	77	49	44
5.53179	70	74	62	31
5.55224	83	73	62	31
5.5727	70	94	60	37
5.59315	67	81	55	42
5.6136	78	75	50	33
5.63406	61	86	50	27
5.65451	71	62	44	36
5.67496	86	82	59	24
5.69542	76	75	49	34
5.71587	66	71	66	40
5.73632	77	64	58	34
5.75678	75	66	73	34
5.77723	64	85	56	32
5.79768	79	71	46	28
5.81814	94	64	41	25
5.83859	59	79	41	33
5.85904	68	91	56	36
5.8795	72	61	52	34
5.89995	71	62	65	32
5.9204	77	72	49	28
5.94086	100	70	52	25
5.96131	68	79	54	25
5.98177	69	84	49	26
6.00222	43	80	44	35
6.02267	64	82	44	21
6.04313	75	73	63	23
6.06358	77	71	59	38
6.08403	74	69	56	39
6.10449	80	74	49	18
6.12494	64	54	46	32
6.14539	82	73	53	40
6.16585	74	70	57	35
6.1863	74	79	43	39
6.20675	64	75	51	37
6.22721	72	69	57	30
6.24766	78	57	47	44
6.26811	77	60	52	43
6.28857	77	63	41	32
6.30902	56	75	57	25
6.32947	73	61	41	28
6.34993	69	72	62	37
6.37038	80	83	50	35
6.39083	67	61	52	27
6.41129	65	80	45	26
6.43174	74	91	55	32
6.45219	63	59	43	27
6.47265	65	57	53	35
6.4931	66	70	49	26
6.51355	55	65	54	16
6.53401	81	71	46	20
6.55446	65	67	49	38
6.57492	72	80	49	23
6.59537	63	67	41	23
6.61582	66	61	44	32
6.63628	64	61	55	41
6.65673	69	56	56	38
6.67718	55	76	50	33
6.69764	68	70	51	27
6.71809	61	75	39	23
6.73854	64	66	55	20
6.759	65	72	49	29
6.77945	66	79	43	29
6.7999	54	76	39	29
6.82036	48	65	36	28
6.84081	67	67	39	27
6.86126	60	61	42	22
6.88172	65	63	50	42
6.90217	53	70	41	28
6.92262	56	61	45	32
6.94308	51	55	55	24
6.96353	81	73	28	19
6.98398	54	56	31	28
7.00444	68	62	41	26
7.02489	47	66	39	28
7.04534	59	61	44	26
7.0658	51	53	49	23
7.08625	66	56	38	23
7.1067	61	62	42	31
7.12716	53	61	40	24
7.14761	69	69	44	35
7.16807	56	67	35	25
7.18852	64	78	33	25
7.20897	50	67	35	32
7.22943	57	62	36	31
7.24988	66	66	36	19
7.27033	72	83	27	24
7.29079	58	54	48	31
7.31124	61	54	33	21
7.33169	55	50	38	30
7.35215	58	78	43	30
7.3726	57	56	40	30
7.39305	53	66	46	25
7.41351	55	50	44	35
7.43396	65	66	37	31
7.45441	54	63	34	26
7.47487	51	58	38	24
7.49532	54	62	37	22
7.51577	68	52	41	18
7.53623	64	56	29	24
7.55668	54	62	34	24
7.57713	63	55	35	19
7.59759	48	50	40	26
7.61804	68	59	37	29
7.63849	66	29	42	26
7.65895	57	60	33	24
7.6794	81	62	41	30
7.69985	64	54	31	17
7.72031	65	58	45	28
7.74076	59	52	38	21
7.76121	58	58	45	25
7.78167	71	45	33	28
7.80212	55	59	46	25
7.82258	58	67	31	24
7.84303	56	58	35	28
7.86348	62	60	39	22
7.88394	55	52	36	14
7.90439	51	60	46	22
7.92484	56	49	36	18
7.9453	58	81	37	28
7.96575	45	46	31	26
7.9862	58	47	41	24
8.00666	72	58	42	22
8.02711	54	78	41	16
8.04756	55	58	33	31
8.06802	60	51	32	24
8.08847	72	62	27	17
8.10892	57	57	41	25
8.12938	66	54	26	31
8.14983	57	57	28	23
8.17028	62	53	35	29
8.19074	66	52	44	26
8.21119	62	42	34	30
8.23164	73	57	43	25
8.2521	55	47	31	18
8.27255	42	63	49	19
8.293	66	59	42	26
8.31346	68	59	35	39
8.33391	58	60	43	24
8.35436	45	64	25	25
8.37482	48	53	41	29
8.39527	52	55	36	19
8.41573	62	58	35	29
8.43618	55	52	33	25
8.45663	64	42	33	20
8.47709	49	65	39	21
8.49754	48	68	46	15
8.51799	46	55	36	31
8.53845	55	56	24	22
8.5589	63	52	44	25
8.57935	49	62	30	25
8.59981	63	64	38	17
8.62026	57	40	47	23
8.64071	60	46	40	25
8.66117	51	49	36	23
8.68162	58	48	26	28
8.70207	56	66	28	16
8.72253	51	51	38	28
8.74298	52	50	33	24
8.76343	53	61	26	26
8.78389	50	48	38	20
8.80434	66	41	34	23
8.82479	54	53	29	22
8.84525	58	42	32	19
8.8657	60	57	26	21
8.88615	58	62	34	27
8.90661	50	50	39	16
8.92706	54	39	38	20
8.94751	59	52	25	28
8.96797	58	46	27	24
8.98842	59	45	26	22
9.00887	59	52	37	29
9.02933	60	58	35	18
9.04978	59	62	31	20
9.07024	46	46	42	19
9.09069	58	56	30	22
9.11114	54	57	24	25
9.1316	49	50	38	21
9.15205	50	49	40	16
9.1725	55	69	42	26
9.19296	44	60	36	29
9.21341	46	55	25	27
9.23386	58	53	33	11
9.25432	63	70	37	22
9.27477	58	60	33	27
9.29522	55	45	36	24
9.31568	59	52	38	20
9.33613	55	59	41	19
9.35658	49	54	36	17
9.37704	59	48	39	20
9.39749	52	44	36	31
9.41794	48	54	31	29
9.4384	52	35	24	24
9.45885	69	60	35	16
9.4793	54	60	23	22
9.49976	55	47	26	23
9.52021	59	52	32	25
9.54066	60	57	40	27
9.56112	57	56	38	16
9.58157	56	48	32	19
9.60202	61	48	29	27
9.62248	61	58	33	24
9.64293	51	50	33	21
9.66339	59	50	43	23
9.68384	60	42	30	25
9.70429	71	39	35	19
9.72475	48	71	28	23
9.7452	64	40	24	21
9.76565	54	61	34	15
9.78611	54	52	34	18
9.80656	44	53	37	18
9.82701	63	65	25	24
9.84747	58	53	37	18
9.86792	49	63	30	14
9.88837	47	57	26	23
9.90883	50	44	31	23
9.92928	45	64	32	18
9.94973	59	61	36	18
9.97019	48	45	34	20
9.99064	53	55	31	15
10.0111	47	45	34	19
10.0315	55	52	26	20
10.052	39	62	25	17
10.0725	53	51	34	20
10.0929	45	52	28	14
10.1134	59	47	28	25
10.1338	47	64	31	23
10.1543	56	57	31	19
10.1747	61	48	33	29
10.1952	52	59	29	20
10.2156	53	41	35	20
10.2361	63	38	24	21
10.2565	51	46	32	25
10.277	53	58	29	18
10.2974	51	39	25	27
10.3179	64	52	39	28
10.3383	54	50	33	17
10.3588	61	58	25	28
10.3793	52	56	27	18
10.3997	51	48	36	18
10.4202	43	74	33	22
10.4406	48	54	39	22
10.4611	55	57	31	24
10.4815	53	51	23	25
10.502	40	65	32	24
10.5224	58	58	30	23
10.5429	50	40	31	22
10.5633	53	59	27	26
10.5838	57	70	27	22
10.6042	44	50	35	25
10.6247	44	54	28	39
10.6452	54	68	29	46
10.6656	44	48	38	46
10.6861	54	67	26	40
10.7065	60	54	33	42
10.727	55	59	34	46
10.7474	56	66	35	43
10.7679	46	69	26	30
10.7883	47	50	49	34
10.8088	62	74	27	31
10.8292	55	60	33	19
10.8497	69	76	32	18
10.8701	60	73	28	22
10.8906	64	76	28	20
10.911	61	68	27	22
10.9315	50	70	23	20
10.952	58	80	32	25
10.9724	66	93	25	17
10.9929	46	73	35	12
11.0133	62	72	20	19
11.0338	46	70	29	29
11.0542	53	74	24	28
11.0747	58	66	30	19
11.0951	44	56	20	26
11.1156	39	51	29	34
11.136	47	67	27	28
11.1565	49	47	42	20
11.1769	53	57	20	17
11.1974	64	53	30	24
11.2178	63	48	23	16
11.2383	51	51	32	27
11.2588	55	53	32	23
11.2792	48	55	21	20
11.2997	21	57	22	19
11.3201	62	46	30	26
11.3406	50	45	30	18
11.361	65	53	19	18
11.3815	58	45	31	27
11.4019	46	51	29	25
11.4224	70	57	29	19
11.4428	61	47	33	27
11.4633	48	56	33	25
11.4837	56	47	32	20
11.5042	55	53	28	32
11.5246	49	47	26	28
11.5451	54	52	30	20
11.5656	64	52	28	39
11.586	75	42	28	27
11.6065	55	48	28	26
11.6269	49	48	33	29
11.6474	58	57	17	20
11.6678	57	57	27	28
11.6883	61	50	35	22
11.7087	61	46	25	21
11.7292	47	43	28	13
11.7496	50	41	28	19
11.7701	59	63	24	15
11.7905	54	39	26	20
11.811	61	51	25	19
11.8315	61	41	19	18
11.8519	48	50	24	15
11.8724	55	53	26	15
11.8928	47	55	39	15
11.9133	47	57	26	14
11.9337	50	39	35	15
11.9542	41	52	18	24
11.9746	48	59	14	13
11.9951	55	34	31	12
12.0155	64	64	29	22
12.036	44	52	34	20
12.0564	48	60	34	22
12.0769	68	43	30	24
12.0973	58	56	29	20
12.1178	48	64	25	13
12.1383	48	48	24	15
12.1587	42	56	26	16
12.1792	45	58	27	21
12.1996	48	59	28	13
12.2201	52	45	26	20
12.2405	57	56	24	19
12.261	43	58	24	15
12.2814	55	62	31	29
12.3019	40	55	15	19
12.3223	61	40	17	14
12.3428	41	54	30	22
12.3632	49	58	18	11
12.3837	57	44	27	20
12.4041	55	66	24	16
12.4246	49	54	33	24
12.4451	56	44	23	13
12.4655	41	45	25	21
12.486	70	44	26	15
12.5064	46	51	27	20
12.5269	49	44	28	16
12.5473	50	50	29	20
12.5678	47	44	28	14
12.5882	56	49	24	13
12.6087	57	36	26	22
12.6291	43	52	31	12
12.6496	58	44	23	24
12.67	48	51	23	21
12.6905	39	34	20	15
12.7109	50	49	31	22
12.7314	48	56	26	19
12.7519	41	45	18	23
12.7723	57	38	20	20
12.7928	43	62	13	18
12.8132	34	47	18	22
12.8337	52	54	23	17
12.8541	55	46	20	13
12.8746	54	36	33	28
12.895	48	55	27	23
12.9155	54	50	21	25
12.9359	50	58	23	18
12.9564	62	47	36	12
12.9768	54	52	33	21
12.9973	46	54	31	21
13.0177	54	38	20	17
13.0382	46	38	27	23
13.0587	48	51	20	19
13.0791	29	44	34	20
13.0996	46	45	40	24
13.12	44	54	21	16
13.1405	51	56	29	14
13.1609	54	49	25	16
13.1814	47	47	29	23
13.2018	35	50	24	19
13.2223	54	50	26	16
13.2427	48	39	17	15
13.2632	47	44	27	19
13.2836	53	45	24	20
13.3041	46	30	33	17
13.3246	42	40	22	14
13.345	55	47	28	25
13.3655	47	42	33	23
13.3859	41	49	27	13
13.4064	50	47	31	22
13.4268	42	31	23	18
13.4473	44	47	25	12
13.4677	52	47	17	24
13.4882	56	33	20	27
13.5086	52	52	24	18
13.5291	58	44	14	27
13.5495	45	32	28	21
13.57	35	56	29	30
13.5904	46	29	27	21
13.6109	49	40	26	24
13.6314	52	38	22	22
13.6518	53	58	24	30
13.6723	46	45	16	11
13.6927	48	53	31	21
13.7132	47	38	27	26
13.7336	45	56	25	19
13.7541	48	36	29	22
13.7745	41	43	30	17
13.795	36	36	20	13
13.8154	35	44	28	17
13.8359	40	31	20	13
13.8563	47	55	25	30
13.8768	40	39	29	27
13.8972	48	41	25	26
13.9177	50	45	26	24
13.9382	40	51	23	25
13.9586	46	46	24	19
13.9791	46	37	30	25
13.9995	48	44	28	28
14.02	36	53	16	20
14.0404	46	29	24	23
14.0609	40	47	26	28
14.0813	45	47	23	25
14.1018	38	48	31	24
14.1222	40	39	25	21
14.1427	44	42	24	31
14.1631	41	44	34	24
14.1836	44	56	28	28
14.204	51	40	36	32
14.2245	34	39	24	35
14.245	47	37	20	27
14.2654	38	44	32	33
14.2859	44	46	21	26
14.3063	36	48	27	28
14.3268	50	43	31	30
14.3472	46	42	27	22
14.3677	54	45	34	27
14.3881	37	33	28	26
14.4086	40	56	38	34
14.429	33	35	27	26
14.4495	46	41	19	25
14.4699	43	31	38	19
14.4904	39	43	32	39
14.5109	50	44	42	17
14.5313	46	37	50	21
14.5518	46	49	40	32
14.5722	44	35	27	30
14.5927	41	52	29	20
14.6131	35	40	37	27
14.6336	33	37	35	18
14.654	30	41	38	21
14.6745	38	34	25	24
14.6949	34	41	32	28
14.7154	35	34	35	24
14.7358	44	52	27	21
14.7563	38	42	26	16
14.7767	38	32	29	14
14.7972	35	51	27	15
14.8177	52	37	32	19
14.8381	42	37	20	14
14.8586	50	50	24	26
14.879	34	33	34	20
14.8995	37	44	21	20
14.9199	33	36	27	19
14.9404	39	43	24	21
14.9608	32	46	21	15
14.9813	35	32	21	18
15.0017	31	40	19	13
15.0222	37	49	20	20
15.0426	44	45	27	28
15.0631	38	38	30	14
15.0835	38	38	18	21
15.104	46	52	20	14
15.1245	49	50	24	15
15.1449	39	31	19	23
15.1654	50	37	27	20
15.1858	48	31	25	13
15.2063	28	38	32	28
15.2267	47	44	29	21
15.2472	37	44	28	16
15.2676	43	32	30	11
15.2881	48	48	27	14
15.3085	52	46	18	18
15.329	35	46	27	28
15.3494	38	31	18	23
15.3699	35	30	19	10
15.3903	32	49	27	19
15.4108	46	33	16	13
15.4313	42	41	17	14
15.4517	39	47	23	16
15.4722	42	37	25	22
15.4926	26	37	34	19
15.5131	36	41	25	14
15.5335	42	40	30	15
15.554	42	41	37	11
15.5744	39	33	18	17
15.5949	37	39	25	14
15.6153	32	43	21	18
15.6358	42	38	28	14
15.6562	36	36	25	19
15.6767	22	33	25	14
15.6972	32	34	29	20
15.7176	38	33	14	11
15.7381	32	30	25	16
15.7585	25	39	21	26
15.779	38	43	20	20
15.7994	32	37	27	23
15.8199	39	42	16	21
15.8403	41	47	20	23
15.8608	48	39	20	26
15.8812	36	36	23	25
15.9017	39	34	24	27
15.9221	43	48	16	28
15.9426	28	44	17	22
15.963	46	54	22	24
15.9835	33	46	21	22
16.004	31	28	26	16
16.0244	28	50	22	17
16.0449	43	42	25	13
16.0653	36	35	26	23
16.0858	37	39	25	19
16.1062	42	33	21	18
16.1267	35	45	15	19
16.1471	29	35	22	13
16.1676	41	45	29	15
16.188	33	40	25	17
16.2085	32	26	16	22
16.2289	42	34	18	18
16.2494	44	41	19	23
16.2698	31	41	26	15
16.2903	23	36	21	12
16.3108	42	40	25	16
16.3312	43	37	17	25
16.3517	44	42	18	21
16.3721	35	30	29	14
16.3926	35	48	24	17
16.413	34	40	27	14
16.4335	52	43	26	18
16.4539	30	39	34	22
16.4744	25	51	32	9
16.4948	33	38	32	15
16.5153	40	37	31	15
16.5357	39	22	34	19
16.5562	40	34	30	13
16.5766	41	42	33	18
16.5971	29	46	27	14
16.6176	41	40	23	19
16.638	46	39	19	18
16.6585	44	36	22	20
16.6789	31	36	18	13
16.6994	42	40	20	15
16.7198	36	36	19	28
16.7403	35	42	30	21
16.7607	47	46	13	18
16.7812	45	35	25	11
16.8016	28	37	30	21
16.8221	42	39	17	20
16.8425	43	40	26	22
16.863	36	46	17	20
16.8835	22	44	17	12
16.9039	32	41	18	23
16.9244	40	42	18	22
16.9448	37	37	16	13
16.9653	43	45	20	18
16.9857	38	50	22	19
17.0062	31	38	19	15
17.0266	27	41	28	22
17.0471	33	34	27	16
17.0675	34	29	22	18
17.088	26	39	20	19
17.1084	31	46	16	20
17.1289	42	30	14	17
17.1493	37	44	17	14
17.1698	23	49	21	19
17.1903	43	51	27	15
17.2107	35	40	25	15
17.2312	32	47	16	12
17.2516	26	39	24	11
17.2721	34	35	16	12
17.2925	38	36	17	13
17.313	43	43	26	8
17.3334	37	42	20	16
17.3539	35	26	24	11
17.3743	41	28	27	22
17.3948	31	35	20	15
17.4152	33	27	20	13
17.4357	29	37	21	17
17.4561	30	41	24	11
17.4766	27	35	22	16
17.4971	39	33	27	13
17.5175	34	35	18	9
17.538	44	26	24	12
17.5584	35	29	25	13
17.5789	40	36	19	12
17.5993	33	41	14	13
17.6198	29	27	28	13
17.6402	35	41	19	22
17.6607	44	38	17	14
17.6811	28	28	19	22
17.7016	35	40	24	10
17.722	42	38	15	12
17.7425	24	33	16	6
17.7629	36	39	19	14
17.7834	30	29	24	11
17.8039	30	33	17	22
17.8243	29	29	24	25
17.8448	35	36	20	21
17.8652	35	27	24	25
17.8857	27	28	17	19
17.9061	28	28	20	6
17.9266	42	39	10	13
17.947	30	33	27	13
17.9675	30	36	23	15
17.9879	32	25	27	10
18.0084	25	49	17	6
18.0288	28	35	21	14
18.0493	40	34	25	12
18.0698	20	46	12	13
18.0902	35	38	21	11
18.1107	28	35	16	14
18.1311	24	35	20	17
18.1516	25	35	18	10
18.172	36	41	15	16
18.1925	26	33	27	12
18.2129	27	28	17	18
18.2334	33	46	21	14
18.2538	32	37	24	15
18.2743	33	25	21	17
18.2947	33	30	15	15
18.3152	32	37	18	14
18.3356	25	32	20	9
18.3561	29	31	20	21
18.3766	29	28	19	16
18.397	29	34	22	17
18.4175	36	28	17	14
18.4379	34	29	21	13
18.4584	26	36	23	8
18.4788	32	22	26	14
18.4993	35	30	17	20
18.5197	29	33	18	11
18.5402	28	40	11	18
18.5606	38	21	17	11
18.5811	30	49	21	17
18.6015	37	27	14	22
18.622	33	32	21	17
18.6424	27	34	24	22
18.6629	35	34	15	14
18.6834	22	38	18	12
18.7038	32	43	18	25
18.7243	35	26	14	14
18.7447	30	41	24	14
18.7652	31	38	20	12
18.7856	37	25	20	17
18.8061	33	30	16	8
18.8265	37	41	23	16
18.847	29	29	16	12
18.8674	27	31	13	16
18.8879	40	28	17	15
18.9083	38	31	26	16
18.9288	41	39	19	12
18.9492	29	46	20	18
18.9697	36	47	12	8
18.9902	38	31	17	10
19.0106	37	37	28	17
19.0311	37	34	18	14
19.0515	34	34	14	12
19.072	30	40	20	22
19.0924	30	37	15	14
19.1129	24	39	21	11
19.1333	28	34	26	16
19.1538	33	38	22	16
19.1742	31	33	13	9
19.1947	36	30	21	15
19.2151	36	29	16	13
19.2356	42	26	13	18
19.2561	34	40	20	12
19.2765	30	31	19	17
19.297	25	31	11	16
19.3174	30	31	15	13
19.3379	21	41	15	13
19.3583	29	23	18	11
19.3788	35	35	16	14
19.3992	32	36	15	13
19.4197	29	31	28	8
19.4401	23	32	25	16
19.4606	33	29	22	14
19.481	27	28	25	14
19.5015	40	20	25	10
19.5219	26	35	9	13
19.5424	30	30	16	10
19.5629	27	26	16	8
19.5833	23	24	13	18
19.6038	38	33	24	12
19.6242	31	30	20	16
19.6447	32	40	16	12
19.6651	28	40	19	11
19.6856	28	28	18	6
19.706	35	36	15	7
19.7265	35	21	13	15
19.7469	29	24	17	10
19.7674	23	29	24	9
19.7878	32	41	17	14
19.8083	33	23	19	23
19.8287	36	42	18	15
19.8492	34	31	6	16
19.8697	29	35	16	22
19.8901	27	26	10	18
19.9106	28	40	15	13
19.931	40	29	15	8
19.9515	26	24	18	10
19.9719	46	38	12	10
19.9924	41	30	17	14
20.0128	27	25	12	22
20.0333	28	30	19	15
20.0537	32	33	19	16
20.0742	26	35	22	18
20.0946	27	28	11	22
20.1151	27	34	15	11
20.1355	26	29	20	14
20.156	28	36	18	11
20.1765	26	33	17	17
20.1969	44	27	12	12
20.2174	35	30	26	10
20.2378	29	26	14	22
20.2583	28	32	14	16
20.2787	25	30	18	16
20.2992	19	32	12	17
20.3196	31	41	12	19
20.3401	33	33	27	17
20.3605	25	27	18	23
20.381	29	28	15	16
20.4014	28	39	23	23
20.4219	28	27	15	15
20.4423	37	38	18	4
20.4628	26	26	21	15
20.4833	33	24	15	14
20.5037	29	16	15	13
20.5242	23	31	22	18
20.5446	28	27	15	12
20.5651	25	22	22	6
20.5855	29	24	17	14
20.606	33	33	11	16
20.6264	29	26	13	14
20.6469	20	35	16	11
20.6673	32	40	17	24
20.6878	28	30	20	13
20.7082	30	31	21	14
20.7287	29	30	11	21
20.7492	31	38	21	14
20.7696	31	35	17	15
20.7901	26	39	13	11
20.8105	28	30	17	16
20.831	29	30	27	16
20.8514	35	39	14	10
20.8719	29	33	18	10
20.8923	33	42	17	18
20.9128	31	22	16	12
20.9332	29	35	21	17
20.9537	26	25	16	15
20.9741	27	32	13	21
20.9946	34	22	18	13
21.015	33	25	20	12
21.0355	28	30	20	11
21.056	29	24	14	18
21.0764	28	36	14	13
21.0969	27	32	18	13
21.1173	26	23	19	15
21.1378	30	32	14	25
21.1582	33	19	19	14
21.1787	33	20	13	18
21.1991	34	31	21	11
21.2196	26	26	16	11
21.24	29	33	18	20
21.2605	29	25	18	19
21.2809	25	28	26	7
21.3014	25	18	22	11
21.3218	31	29	15	18
21.3423	27	31	20	9
21.3628	35	26	17	11
21.3832	36	31	18	14
21.4037	25	29	22	15
21.4241	29	37	19	11
21.4446	24	32	10	12
21.465	24	21	24	16
21.4855	27	26	11	11
21.5059	30	26	11	13
21.5264	35	32	16	10
21.5468	24	32	24	17
21.5673	29	31	14	18
21.5877	35	33	21	15
21.6082	35	33	17	20
21.6286	27	39	13	19
21.6491	27	47	15	26
21.6696	29	34	16	9
21.69	43	36	9	6
21.7105	28	27	21	15
21.7309	30	29	17	16
21.7514	32	27	19	8
21.7718	19	33	14	10
21.7923	30	22	13	16
21.8127	23	33	17	13
21.8332	24	51	23	15
21.8536	29	44	19	17
21.8741	27	42	13	10
21.8945	34	43	13	10
21.915	16	50	15	11
21.9355	19	42	13	30
21.9559	21	48	15	15
21.9764	22	39	12	13
21.9968	16	30	20	13
22.0173	29	28	16	14
22.0377	23	43	15	13
22.0582	27	32	19	12
22.0786	18	36	14	11
22.0991	38	34	17	7
22.1195	26	37	18	10
22.14	21	31	17	15
22.1604	34	30	22	20
22.1809	21	23	14	19
22.2013	31	23	17	17
22.2218	30	28	14	18
22.2423	23	26	15	10
22.2627	23	44	13	26
22.2832	26	32	16	18
22.3036	23	32	18	13
22.3241	33	29	15	14
22.3445	25	36	9	13
22.365	18	37	12	16
22.3854	29	32	18	25
22.4059	25	29	9	14
22.4263	18	39	8	19
22.4468	21	17	16	12
22.4672	28	38	15	16
22.4877	34	31	22	17
22.5081	29	32	10	23
22.5286	28	25	11	23
22.5491	29	29	13	19
22.5695	19	39	15	12
22.59	14	44	16	17
22.6104	30	33	14	12
22.6309	29	28	6	20
22.6513	26	36	19	28
22.6718	28	30	9	39
22.6922	29	37	9	34
22.7127	27	29	16	28
22.7331	25	30	11	24
22.7536	24	25	9	21
22.774	35	40	10	21
22.7945	20	33	17	28
22.8149	24	28	13	15
22.8354	23	49	19	21
22.8559	32	53	20	18
22.8763	21	45	18	23
22.8968	20	44	10	25
22.9172	32	35	16	18
22.9377	18	42	11	18
22.9581	34	44	13	30
22.9786	21	53	24	31
22.999	30	44	18	25
23.0195	21	53	11	30
23.0399	24	48	12	23
23.0604	21	53	14	25
23.0808	22	41	11	32
23.1013	28	51	18	34
23.1218	20	49	23	29
23.1422	25	35	17	25
23.1627	36	21	9	28
23.1831	27	35	18	35
23.2036	22	22	11	25
23.224	28	36	24	24
23.2445	27	29	12	23
23.2649	34	29	20	26
23.2854	22	24	17	17
23.3058	21	27	11	24
23.3263	32	37	9	16
23.3467	20	39	15	17
23.3672	20	34	14	15
23.3876	20	34	18	15
23.4081	21	21	7	20
23.4286	24	36	13	12
23.449	22	36	18	16
23.4695	18	33	18	13
23.4899	34	29	20	9
23.5104	33	26	11	9
23.5308	23	33	10	14
23.5513	27	30	8	14
23.5717	17	28	15	9
23.5922	35	33	17	13
23.6126	19	34	17	22
23.6331	26	21	8	9
23.6535	22	22	17	17
23.674	27	28	15	11
23.6944	28	27	12	9
23.7149	29	25	17	20
23.7354	23	16	19	18
23.7558	26	25	18	10
23.7763	30	27	20	11
23.7967	16	37	13	6
23.8172	29	29	16	9
23.8376	40	15	16	16
23.8581	25	27	13	13
23.8785	22	24	13	16
23.899	27	26	10	16
23.9194	23	29	21	17
23.9399	26	30	11	11
23.9603	23	27	15	9
23.9808	17	34	20	15
24.0012	35	34	12	12
24.0217	21	36	12	21
24.0422	28	26	13	16
24.0626	24	20	14	9
24.0831	17	22	13	11
24.1035	30	22	21	17
24.124	34	23	21	15
24.1444	22	32	8	12
24.1649	19	30	16	20
24.1853	26	32	12	18
24.2058	17	36	16	17
24.2262	19	29	14	13
24.2467	26	30	11	15
24.2671	19	28	19	24
24.2876	31	46	20	14
24.3081	20	39	8	6
24.3285	20	45	9	16
24.349	24	34	15	8
24.3694	28	44	13	17
24.3899	20	31	9	12
24.4103	18	26	13	21
24.4308	25	29	12	7
24.4512	14	29	11	7
24.4717	13	38	14	14
24.4921	18	21	10	18
24.5126	25	27	17	13
24.533	30	23	14	13
24.5535	39	35	13	11
24.5739	25	32	18	13
24.5944	24	23	15	13
24.6149	28	27	19	13
24.6353	24	30	13	13
24.6558	15	22	12	15
24.6762	22	28	21	18
24.6967	22	28	15	18
24.7171	20	22	13	15
24.7376	11	32	14	14
24.758	31	22	16	23
24.7785	27	26	10	15
24.7989	17	40	11	14
24.8194	24	27	14	13
24.8398	22	25	20	22
24.8603	15	26	17	16
24.8807	14	22	11	24
24.9012	19	20	21	19
24.9217	20	35	15	16
24.9421	28	27	24	16
24.9626	22	26	15	13
24.983	23	27	11	21
25.0035	17	32	15	11
25.0239	26	35	18	22
25.0444	22	24	10	24
25.0648	15	31	9	20
25.0853	29	28	14	17
25.1057	18	25	11	12
25.1262	20	26	11	20
25.1466	22	39	15	19
25.1671	23	26	11	26
25.1875	24	29	15	18
25.208	20	26	13	20
25.2285	34	25	8	15
25.2489	17	33	12	12
25.2694	22	35	8	13
25.2898	21	32	14	26
25.3103	19	25	13	14
25.3307	15	30	10	19
25.3512	18	36	8	14
25.3716	32	32	12	20
25.3921	22	22	10	11
25.4125	28	31	17	20
25.433	25	36	12	13
25.4534	25	32	12	13
25.4739	20	30	13	13
25.4944	22	40	15	17
25.5148	27	23	11	16
25.5353	25	45	18	16
25.5557	19	42	11	27
25.5762	27	33	15	23
25.5966	31	36	14	7
25.6171	26	31	10	18
25.6375	33	44	12	28
25.658	21	26	8	24
25.6784	26	33	19	21
25.6989	21	28	19	24
25.7193	21	33	19	15
25.7398	21	34	15	18
25.7602	32	37	21	31
25.7807	26	51	8	40
25.8012	18	51	12	34
25.8216	20	64	18	40
25.8421	24	72	20	37
25.8625	17	91	15	37
25.883	18	110	20	46
25.9034	22	122	13	38
25.9239	17	118	13	45
25.9443	21	136	14	36
25.9648	17	124	19	40
25.9852	29	112	16	30
26.0057	18	123	13	22
26.0261	20	123	13	28
26.0466	27	89	12	21
26.067	15	69	12	19
26.0875	22	58	16	34
26.108	28	46	9	24
26.1284	20	60	8	24
26.1489	21	37	12	23
26.1693	22	47	15	21
26.1898	18	36	10	8
26.2102	17	30	11	23
26.2307	30	38	16	19
26.2511	17	37	16	18
26.2716	27	38	18	11
26.292	19	39	14	15
26.3125	20	30	19	17
26.3329	18	33	15	16
26.3534	14	40	10	13
26.3738	21	31	15	10
26.3943	24	36	19	21
26.4148	27	39	15	17
26.4352	21	27	12	19
26.4557	27	22	12	17
26.4761	15	31	16	22
26.4966	16	33	11	17
26.517	21	28	12	13
26.5375	22	25	18	21
26.5579	23	33	11	20
26.5784	20	28	19	21
26.5988	19	24	9	17
26.6193	19	30	15	17
26.6397	23	24	9	20
26.6602	20	32	19	12
26.6807	21	33	7	20
26.7011	20	24	6	19
26.7216	22	33	13	16
26.742	20	23	11	20
26.7625	28	29	19	4
26.7829	16	32	13	15
26.8034	30	37	17	13
26.8238	21	26	13	18
26.8443	21	28	23	21
26.8647	26	18	19	11
26.8852	17	21	18	13
26.9056	25	23	11	22
26.9261	23	17	16	17
26.9465	19	23	21	17
26.967	17	27	15	31
26.9875	21	31	11	30
27.0079	16	25	12	15
27.0284	17	27	18	30
27.0488	15	29	16	31
27.0693	17	24	17	19
27.0897	28	24	18	25
27.1102	20	22	20	36
27.1306	25	26	7	23
27.1511	20	26	17	22
27.1715	22	29	19	22
27.192	18	32	13	38
27.2124	11	20	16	34
27.2329	20	28	11	29
27.2533	21	22	23	28
27.2738	31	28	16	37
27.2943	23	16	15	45
27.3147	27	33	21	117
27.3352	25	27	31	141
27.3556	20	19	24	125
27.3761	11	28	28	151
27.3965	20	25	27	129
27.417	18	18	28	128
27.4374	17	27	42	108
27.4579	19	32	28	88
27.4783	26	18	35	62
27.4988	22	18	39	63
27.5192	20	21	47	38
27.5397	17	23	66	22
27.5601	19	34	77	28
27.5806	14	23	76	40
27.6011	13	24	105	27
27.6215	20	23	114	23
27.642	19	29	138	27
27.6624	18	31	162	22
27.6829	16	15	179	20
27.7033	21	25	141	19
27.7238	21	27	124	19
27.7442	16	27	124	23
27.7647	27	34	103	21
27.7851	21	31	82	24
27.8056	21	28	81	23
27.826	22	26	47	25
27.8465	22	20	52	14
27.8669	13	23	34	21
27.8874	8	23	31	21
27.9079	22	24	27	13
27.9283	21	26	23	15
27.9488	17	28	20	19
27.9692	26	27	24	24
27.9897	22	21	22	16
28.0101	20	30	26	18
28.0306	14	32	21	19
28.051	23	25	14	17
28.0715	21	35	12	14
28.0919	15	55	14	17
28.1124	26	25	12	13
28.1328	21	44	18	16
28.1533	17	39	16	15
28.1738	20	48	8	20
28.1942	30	54	17	12
28.2147	27	34	18	8
28.2351	19	52	14	15
28.2556	21	50	12	13
28.276	16	47	17	18
28.2965	18	48	9	23
28.3169	12	41	17	13
28.3374	18	30	16	16
28.3578	16	35	16	9
28.3783	14	31	10	13
28.3987	26	43	10	21
28.4192	18	37	14	15
28.4396	16	36	18	18
28.4601	27	33	13	15
28.4806	24	35	10	19
28.501	16	29	13	11
28.5215	20	36	14	19
28.5419	21	31	20	17
28.5624	20	19	14	19
28.5828	26	27	9	17
28.6033	21	33	15	16
28.6237	19	30	16	19
28.6442	22	24	6	27
28.6646	30	32	10	27
28.6851	17	19	22	16
28.7055	17	30	13	19
28.726	24	42	25	23
28.7464	19	31	14	28
28.7669	26	26	16	24
28.7874	20	23	12	24
28.8078	21	31	10	21
28.8283	24	38	15	20
28.8487	24	40	15	25
28.8692	18	38	19	9
28.8896	19	43	14	19
28.9101	32	43	9	23
28.9305	23	36	14	19
28.951	26	39	18	18
28.9714	20	67	15	11
28.9919	17	44	15	15
29.0123	26	51	5	11
29.0328	23	43	10	14
29.0532	17	56	10	19
29.0737	17	60	15	13
29.0942	18	56	11	8
29.1146	20	58	14	11
29.1351	20	58	11	13
29.1555	17	51	19	12
29.176	17	54	13	16
29.1964	21	49	16	18
29.2169	16	52	11	15
29.2373	14	30	16	23
29.2578	16	32	21	22
29.2782	22	41	9	30
29.2987	16	42	17	59
29.3191	26	30	14	44
29.3396	27	30	9	37
29.3601	13	42	14	26
29.3805	18	28	10	42
29.401	28	36	15	22
29.4214	21	29	9	18
29.4419	18	27	10	13
29.4623	14	26	13	8
29.4828	18	37	12	13
29.5032	13	41	9	16
29.5237	19	37	8	12
29.5441	27	32	11	21
29.5646	20	27	11	24
29.585	20	24	11	16
29.6055	19	32	7	28
29.6259	14	37	13	21
29.6464	23	23	13	9
29.6669	24	30	10	21
29.6873	21	29	15	25
29.7078	16	22	14	23
29.7282	14	26	15	16
29.7487	14	34	9	14
29.7691	27	31	8	13
29.7896	26	31	16	15
29.81	18	30	13	15
29.8305	24	26	11	15
29.8509	12	18	22	15
29.8714	20	27	15	26
29.8918	20	28	20	5
29.9123	24	33	9	9
29.9327	25	31	17	11
29.9532	13	31	23	20
29.9737	17	36	18	12
29.9941	19	25	22	14
30.0146	17	18	19	9
30.035	21	24	22	20
30.0555	20	35	20	14
30.0759	22	36	14	16
30.0964	24	30	11	15
30.1168	17	24	16	10
30.1373	19	29	13	12
30.1577	20	25	17	7
30.1782	13	20	9	12
30.1986	18	30	13	14
30.2191	18	23	13	14
30.2395	26	33	15	20
30.26	12	35	15	20
30.2805	11	32	14	18
30.3009	20	19	7	19
30.3214	21	27	18	11
30.3418	13	39	11	13
30.3623	21	32	13	17
30.3827	15	34	11	17
30.4032	18	31	12	11
30.4236	15	24	12	10
30.4441	16	35	11	16
30.4645	14	24	11	9
30.485	11	33	15	23
30.5054	22	28	11	22
30.5259	15	35	12	17
30.5464	25	27	13	23
30.5668	20	29	12	14
30.5873	22	31	10	16
30.6077	18	29	8	22
30.6282	13	24	10	25
30.6486	18	31	19	28
30.6691	17	36	15	30
30.6895	16	34	8	22
30.71	19	32	13	24
30.7304	16	37	5	17
30.7509	17	33	9	31
30.7713	15	39	7	26
30.7918	18	40	9	23
30.8122	20	46	11	27
30.8327	20	46	11	17
30.8532	18	45	10	17
30.8736	23	48	15	16
30.8941	19	41	12	34
30.9145	23	36	15	31
30.935	15	37	9	31
30.9554	17	41	11	27
30.9759	17	38	14	42
30.9963	12	40	7	29
31.0168	19	46	9	40
31.0372	15	32	11	43
31.0577	24	41	16	34
31.0781	26	43	7	39
31.0986	20	42	4	53
31.119	21	35	11	55
31.1395	19	41	13	48
31.16	21	47	10	65
31.1804	17	39	16	69
31.2009	17	45	14	73
31.2213	8	45	10	91
31.2418	28	35	13	99
31.2622	16	50	14	111
31.2827	22	33	10	117
31.3031	18	51	9	120
31.3236	29	53	12	115
31.344	19	38	6	96
31.3645	20	46	10	105
31.3849	20	59	13	98
31.4054	17	31	6	105
31.4258	12	46	8	94
31.4463	16	52	7	94
31.4668	14	40	6	69
31.4872	15	43	12	76
31.5077	17	49	20	74
31.5281	20	44	9	58
31.5486	20	59	14	80
31.569	15	63	10	78
31.5895	28	58	15	73
31.6099	23	75	7	64
31.6304	21	69	16	63
31.6508	16	68	5	62
31.6713	20	70	11	56
31.6917	20	83	8	47
31.7122	11	93	14	50
31.7327	18	97	12	58
31.7531	19	114	22	56
31.7736	31	124	18	44
31.794	24	151	23	39
31.8145	21	144	15	29
31.8349	24	181	22	26
31.8554	24	214	25	42
31.8758	6	229	30	38
31.8963	13	249	21	43
31.9167	7	258	24	51
31.9372	18	242	14	41
31.9576	20	218	15	50
31.9781	27	208	13	58
31.9985	17	233	15	37
32.019	25	162	24	41
32.0395	23	196	8	48
32.0599	10	147	19	58
32.0804	28	144	19	50
32.1008	17	138	16	52
32.1213	18	133	10	54
32.1417	23	119	10	67
32.1622	18	141	10	51
32.1826	18	133	14	49
32.2031	16	152	9	58
32.2235	20	157	13	63
32.244	18	173	8	41
32.2644	24	164	14	46
32.2849	14	161	14	56
32.3053	15	176	11	48
32.3258	18	168	10	41
32.3463	18	160	8	48
32.3667	17	146	12	61
32.3872	18	143	13	51
32.4076	17	133	15	51
32.4281	16	108	11	63
32.4485	21	75	11	59
32.469	20	93	15	69
32.4894	11	93	16	79
32.5099	28	88	12	87
32.5303	20	76	14	100
32.5508	16	79	16	115
32.5712	24	66	19	97
32.5917	19	68	17	104
32.6121	18	74	26	133
32.6326	19	58	16	134
32.6531	23	64	17	132
32.6735	18	62	10	170
32.694	20	79	11	156
32.7144	19	67	7	162
32.7349	21	84	15	155
32.7553	15	78	15	185
32.7758	10	72	16	191
32.7962	20	101	8	173
32.8167	17	87	14	193
32.8371	13	77	19	200
32.8576	18	102	22	187
32.878	13	102	10	213
32.8985	19	98	14	161
32.919	13	114	14	199
32.9394	15	143	10	170
32.9599	20	123	9	178
32.9803	15	141	12	219
33.0008	15	175	13	184
33.0212	15	199	18	184
33.0417	23	199	17	166
33.0621	20	171	17	153
33.0826	22	189	17	142
33.103	12	182	17	122
33.1235	21	186	17	107
33.1439	20	149	7	107
33.1644	14	146	14	115
33.1848	19	134	8	76
33.2053	21	113	14	80
33.2258	23	98	20	76
33.2462	24	92	15	68
33.2667	24	80	20	61
33.2871	15	85	10	58
33.3076	18	73	27	51
33.328	18	70	14	39
33.3485	11	53	14	40
33.3689	20	50	13	35
33.3894	21	48	19	35
33.4098	23	53	9	29
33.4303	17	46	19	29
33.4507	23	45	11	28
33.4712	24	48	10	29
33.4916	12	47	18	22
33.5121	16	30	12	23
33.5326	14	44	10	29
33.553	18	32	13	22
33.5735	19	30	14	22
33.5939	18	52	18	28
33.6144	21	45	15	21
33.6348	22	26	12	22
33.6553	25	41	16	30
33.6757	18	28	18	20
33.6962	17	42	10	25
33.7166	24	34	22	25
33.7371	12	29	16	29
33.7575	23	38	17	24
33.778	20	37	13	24
33.7984	24	28	17	35
33.8189	20	26	18	29
33.8394	20	39	20	32
33.8598	22	32	13	26
33.8803	21	36	18	23
33.9007	18	35	17	15
33.9212	30	49	9	27
33.9416	26	34	9	14
33.9621	20	35	20	19
33.9825	22	38	20	25
34.003	16	38	16	23
34.0234	23	47	29	24
34.0439	17	52	17	20
34.0643	21	59	15	19
34.0848	17	70	17	21
34.1053	21	80	10	28
34.1257	17	74	19	18
34.1462	18	78	16	15
34.1666	27	72	20	14
34.1871	18	68	16	22
34.2075	18	83	11	14
34.228	23	67	15	20
34.2484	25	53	12	19
34.2689	19	48	16	19
34.2893	23	49	19	16
34.3098	29	57	13	13
34.3302	22	53	11	18
34.3507	25	43	14	12
34.3711	27	44	19	21
34.3916	27	40	19	13
34.4121	24	34	14	15
34.4325	29	49	20	15
34.453	16	40	15	16
34.4734	29	41	15	14
34.4939	31	48	11	15
34.5143	29	28	17	21
34.5348	26	27	15	18
34.5552	35	30	15	22
34.5757	28	19	17	14
34.5961	33	30	13	17
34.6166	33	23	16	14
34.637	36	22	14	20
34.6575	28	32	16	26
34.6779	30	32	22	24
34.6984	35	25	19	26
34.7189	36	34	4	19
34.7393	32	25	11	25
34.7598	40	27	14	25
34.7802	54	44	18	22
34.8007	53	27	11	40
34.8211	64	25	13	30
34.8416	67	37	18	36
34.862	75	32	16	49
34.8825	82	35	11	39
34.9029	136	28	13	59
34.9234	130	28	11	56
34.9438	157	47	8	63
34.9643	207	44	7	53
34.9847	287	44	6	52
35.0052	306	60	8	58
35.0257	384	56	12	44
35.0461	432	62	8	36
35.0666	543	70	19	35
35.087	547	68	13	18
35.1075	625	77	8	19
35.1279	615	93	20	17
35.1484	670	106	15	23
35.1688	649	121	17	21
35.1893	592	142	16	17
35.2097	555	155	13	18
35.2302	451	160	20	13
35.2506	378	180	16	15
35.2711	305	172	18	23
35.2915	252	148	24	18
35.312	211	170	15	11
35.3325	148	152	21	26
35.3529	129	116	21	15
35.3734	106	92	27	18
35.3938	86	86	23	11
35.4143	77	86	34	9
35.4347	78	68	26	13
35.4552	58	74	23	11
35.4756	75	60	26	10
35.4961	57	47	26	16
35.5165	50	39	27	16
35.537	46	50	24	10
35.5574	49	40	32	14
35.5779	46	38	23	14
35.5984	47	40	49	18
35.6188	36	32	37	20
35.6393	35	35	32	11
35.6597	32	34	16	14
35.6802	40	36	25	15
35.7006	38	36	24	19
35.7211	40	23	23	15
35.7415	31	31	22	15
35.762	42	24	19	19
35.7824	28	22	29	12
35.8029	24	29	17	20
35.8233	28	24	15	20
35.8438	30	15	12	31
35.8642	33	29	15	24
35.8847	31	32	18	26
35.9052	28	17	13	37
35.9256	24	21	15	37
35.9461	35	28	13	41
35.9665	46	23	13	38
35.987	26	26	22	50
36.0074	36	25	26	52
36.0279	30	21	20	42
36.0483	27	31	11	34
36.0688	16	21	24	38
36.0892	25	22	27	42
36.1097	26	25	23	36
36.1301	25	24	17	31
36.1506	27	22	22	21
36.171	27	34	20	19
36.1915	32	23	24	24
36.212	30	25	33	16
36.2324	27	20	33	21
36.2529	21	33	35	14
36.2733	25	23	33	20
36.2938	24	16	42	15
36.3142	32	32	41	14
36.3347	21	22	39	18
36.3551	27	28	40	19
36.3756	21	22	26	13
36.396	27	22	28	19
36.4165	33	24	33	13
36.4369	20	21	29	13
36.4574	19	23	24	22
36.4778	20	21	21	13
36.4983	35	12	19	12
36.5188	17	24	11	15
36.5392	18	19	16	15
36.5597	20	26	18	20
36.5801	21	24	15	15
36.6006	21	26	24	11
36.621	19	19	30	14
36.6415	20	18	19	16
36.6619	20	12	11	11
36.6824	23	32	9	23
36.7028	16	31	17	17
36.7233	25	24	15	18
36.7437	32	28	16	28
36.7642	23	17	13	16
36.7847	30	29	14	13
36.8051	17	24	14	17
36.8256	20	24	9	14
36.846	17	19	18	15
36.8665	21	23	17	21
36.8869	28	28	16	17
36.9074	32	17	15	13
36.9278	25	20	17	21
36.9483	22	25	17	26
36.9687	28	23	11	27
36.9892	25	31	21	13
37.0096	35	32	9	18
37.0301	33	24	17	28
37.0505	33	20	13	23
37.071	22	35	24	20
37.0915	23	27	12	19
37.1119	25	30	16	28
37.1324	29	28	15	25
37.1528	23	29	13	15
37.1733	24	28	11	25
37.1937	28	31	16	20
37.2142	26	41	12	28
37.2346	30	38	8	22
37.2551	25	37	17	23
37.2755	29	20	21	24
37.296	25	40	19	22
37.3164	28	26	15	29
37.3369	19	41	12	20
37.3573	25	37	15	25
37.3778	27	40	11	31
37.3983	21	47	15	36
37.4187	30	38	9	35
37.4392	30	41	14	27
37.4596	21	65	14	33
37.4801	33	47	13	28
37.5005	25	59	20	25
37.521	28	63	18	37
37.5414	34	64	20	25
37.5619	30	59	15	26
37.5823	30	68	12	42
37.6028	28	57	18	40
37.6232	31	68	22	40
37.6437	37	56	15	35
37.6641	34	68	11	35
37.6846	31	66	15	44
37.7051	40	64	9	52
37.7255	35	47	19	51
37.746	33	56	15	45
37.7664	40	59	9	26
37.7869	33	52	20	68
37.8073	38	58	8	36
37.8278	30	54	17	41
37.8482	38	65	11	49
37.8687	42	46	20	46
37.8891	24	62	11	42
37.9096	35	51	13	46
37.93	35	63	22	40
37.9505	34	46	14	37
37.971	36	45	17	48
37.9914	41	33	21	40
38.0119	46	33	16	37
38.0323	40	53	22	40
38.0528	67	40	11	33
38.0732	41	34	18	28
38.0937	34	36	23	39
38.1141	55	35	22	43
38.1346	49	31	18	22
38.155	51	40	22	30
38.1755	64	54	17	20
38.1959	73	42	21	25
38.2164	93	50	25	17
38.2368	99	51	19	23
38.2573	95	42	23	29
38.2778	96	46	25	25
38.2982	119	51	18	24
38.3187	114	51	24	19
38.3391	109	69	29	21
38.3596	134	53	22	26
38.38	122	59	31	21
38.4005	140	68	17	26
38.4209	130	81	34	33
38.4414	130	69	27	23
38.4618	108	86	41	20
38.4823	138	85	35	26
38.5027	125	112	36	21
38.5232	117	133	52	24
38.5436	119	124	46	35
38.5641	96	128	46	16
38.5846	110	138	46	28
38.605	91	116	43	24
38.6255	104	110	44	18
38.6459	80	84	48	26
38.6664	72	82	33	20
38.6868	76	68	36	16
38.7073	72	65	38	24
38.7277	80	58	41	31
38.7482	73	47	31	31
38.7686	55	47	29	30
38.7891	70	40	28	27
38.8095	63	38	18	20
38.83	51	37	21	20
38.8504	39	46	22	25
38.8709	42	23	28	30
38.8914	57	32	21	28
38.9118	47	31	18	41
38.9323	39	22	16	32
38.9527	47	22	14	27
38.9732	47	25	27	30
38.9936	49	20	16	35
39.0141	49	21	24	34
39.0345	45	27	16	29
39.055	34	33	9	30
39.0754	37	36	24	35
39.0959	32	26	11	29
39.1163	35	31	19	39
39.1368	35	36	20	43
39.1573	34	27	23	36
39.1777	35	37	13	50
39.1982	31	24	23	30
39.2186	41	40	27	28
39.2391	47	37	24	39
39.2595	35	31	25	35
39.28	43	43	28	38
39.3004	33	34	21	31
39.3209	42	42	29	27
39.3413	35	30	21	34
39.3618	40	46	24	31
39.3822	45	40	19	43
39.4027	36	37	29	40
39.4231	42	32	19	46
39.4436	43	31	19	47
39.4641	43	52	27	43
39.4845	42	32	18	60
39.505	51	29	25	61
39.5254	44	29	25	51
39.5459	41	44	23	49
39.5663	63	33	31	49
39.5868	50	41	28	52
39.6072	65	39	26	74
39.6277	59	38	32	50
39.6481	57	37	23	72
39.6686	52	40	30	88
39.689	70	43	30	88
39.7095	73	39	33	104
39.7299	84	45	26	97
39.7504	70	47	28	110
39.7709	75	52	24	133
39.7913	92	74	40	150
39.8118	80	78	34	136
39.8322	92	71	34	147
39.8527	96	97	27	180
39.8731	137	133	23	176
39.8936	171	142	35	144
39.914	166	132	51	151
39.9345	212	169	35	178
39.9549	200	153	42	186
39.9754	214	152	40	147
39.9958	268	156	57	170
40.0163	274	156	42	136
40.0367	337	191	36	108
40.0572	337	143	43	125
40.0777	408	174	49	94
40.0981	421	184	69	75
40.1186	481	184	58	47
40.139	480	203	45	58
40.1595	545	207	52	38
40.1799	513	247	67	39
40.2004	499	247	58	44
40.2208	535	289	63	43
40.2413	445	365	58	47
40.2617	401	406	67	39
40.2822	399	476	67	46
40.3026	327	447	70	62
40.3231	317	424	63	57
40.3436	265	505	68	69
40.364	261	416	88	66
40.3845	204	363	76	99
40.4049	174	381	85	125
40.4254	145	348	72	119
40.4458	129	242	87	147
40.4663	140	209	119	128
40.4867	109	204	117	135
40.5072	97	162	137	154
40.5276	86	130	161	125
40.5481	65	110	155	108
40.5685	72	80	151	120
40.589	66	68	179	103
40.6094	63	77	199	107
40.6299	64	62	210	80
40.6504	54	44	223	61
40.6708	44	40	228	65
40.6913	49	38	205	46
40.7117	43	29	224	39
40.7322	42	38	207	40
40.7526	39	24	199	36
40.7731	36	30	199	42
40.7935	31	35	159	35
40.814	31	28	128	26
40.8344	26	31	134	28
40.8549	43	29	111	27
40.8753	40	29	101	26
40.8958	28	26	96	22
40.9162	34	28	76	15
40.9367	35	20	83	27
40.9572	32	23	75	23
40.9776	29	13	55	20
40.9981	22	24	56	25
41.0185	25	19	46	19
41.039	33	23	41	21
41.0594	33	16	45	20
41.0799	29	24	45	22
41.1003	31	23	38	26
41.1208	24	20	34	35
41.1412	22	29	34	39
41.1617	23	17	28	38
41.1821	18	15	29	31
41.2026	19	21	26	28
41.223	21	28	30	31
41.2435	25	26	22	21
41.264	24	31	30	19
41.2844	29	17	29	25
41.3049	35	13	27	25
41.3253	20	23	25	26
41.3458	20	21	34	28
41.3662	29	24	29	20
41.3867	18	23	22	20
41.4071	28	19	29	15
41.4276	23	19	23	21
41.448	25	18	30	22
41.4685	24	19	34	19
41.4889	11	25	34	24
41.5094	26	21	31	23
41.5299	21	14	25	27
41.5503	24	23	27	21
41.5708	18	24	17	20
41.5912	29	21	24	19
41.6117	24	30	24	25
41.6321	27	14	9	21
41.6526	22	24	18	20
41.673	18	11	12	22
41.6935	25	23	18	33
41.7139	23	27	18	26
41.7344	21	12	11	22
41.7548	23	27	17	16
41.7753	24	18	12	18
41.7957	22	16	20	26
41.8162	16	19	26	14
41.8367	9	24	20	21
41.8571	22	34	11	17
41.8776	13	28	19	15
41.898	20	26	19	27
41.9185	21	22	12	37
41.9389	18	26	15	23
41.9594	19	17	13	20
41.9798	18	23	20	22
42.0003	9	34	15	20
42.0207	22	26	16	20
42.0412	17	33	12	16
42.0616	24	25	10	20
42.0821	17	24	14	15
42.1025	15	31	14	19
42.123	20	26	17	29
42.1435	26	26	7	23
42.1639	18	21	16	18
42.1844	15	31	13	29
42.2048	22	31	18	16
42.2253	13	23	18	24
42.2457	21	32	18	15
42.2662	19	23	11	29
42.2866	18	26	15	33
42.3071	18	25	20	32
42.3275	21	24	17	26
42.348	27	18	11	26
42.3684	15	24	23	26
42.3889	14	22	22	16
42.4093	18	19	27	18
42.4298	25	21	14	27
42.4503	23	19	17	15
42.4707	23	34	19	18
42.4912	27	20	21	21
42.5116	20	25	20	22
42.5321	22	18	16	19
42.5525	17	26	16	16
42.573	16	19	19	18
42.5934	19	18	16	20
42.6139	13	17	14	18
42.6343	24	21	17	16
42.6548	22	14	14	17
42.6752	17	26	15	16
42.6957	11	29	13	19
42.7161	14	16	16	11
42.7366	11	19	15	17
42.7571	18	17	18	18
42.7775	11	25	14	18
42.798	16	19	15	22
42.8184	17	16	15	26
42.8389	10	21	23	20
42.8593	20	22	14	12
42.8798	20	16	14	17
42.9002	15	26	16	23
42.9207	21	27	19	24
42.9411	14	20	17	19
42.9616	18	27	25	22
42.982	9	25	24	29
43.0025	20	12	19	24
43.023	15	21	14	16
43.0434	6	28	11	19
43.0639	16	25	15	18
43.0843	18	16	19	21
43.1048	17	27	17	16
43.1252	14	19	28	28
43.1457	17	34	24	20
43.1661	26	17	24	16
43.1866	14	20	22	26
43.207	20	26	21	22
43.2275	16	23	18	14
43.2479	19	28	21	18
43.2684	8	28	22	14
43.2888	27	30	23	22
43.3093	19	26	21	21
43.3298	16	23	16	20
43.3502	13	17	23	13
43.3707	11	25	9	20
43.3911	15	30	12	11
43.4116	16	22	22	14
43.432	14	23	18	14
43.4525	16	21	17	10
43.4729	11	20	19	19
43.4934	17	20	10	15
43.5138	16	20	16	15
43.5343	14	20	12	15
43.5547	20	23	15	17
43.5752	9	23	5	17
43.5956	25	27	13	22
43.6161	15	15	10	14
43.6366	18	26	7	11
43.657	23	20	13	18
43.6775	14	29	20	13
43.6979	13	23	15	26
43.7184	18	25	17	19
43.7388	20	21	7	17
43.7593	13	20	12	17
43.7797	16	31	14	18
43.8002	12	17	13	20
43.8206	13	26	17	8
43.8411	20	28	14	20
43.8615	12	22	14	14
43.882	15	33	10	20
43.9024	22	28	10	20
43.9229	13	33	13	20
43.9434	23	22	18	17
43.9638	21	19	11	16
43.9843	11	18	17	13
44.0047	13	30	12	29
44.0252	17	23	8	20
44.0456	13	18	16	26
44.0661	20	24	15	14
44.0865	20	15	15	16
44.107	14	22	19	21
44.1274	20	24	20	22
44.1479	14	17	8	17
44.1683	12	19	17	18
44.1888	10	29	19	13
44.2093	21	23	16	13
44.2297	16	24	21	16
44.2502	18	23	10	17
44.2706	17	20	12	15
44.2911	14	13	11	24
44.3115	19	10	16	13
44.332	10	23	16	12
44.3524	14	24	16	16
44.3729	14	21	21	15
44.3933	14	22	18	12
44.4138	15	10	18	17
44.4342	14	15	13	14
44.4547	16	19	12	10
44.4751	16	20	16	9
44.4956	13	23	21	19
44.5161	19	15	7	16
44.5365	15	24	17	20
44.557	10	18	11	11
44.5774	11	17	17	15
44.5979	19	30	8	21
44.6183	14	18	15	18
44.6388	18	15	13	10
44.6592	11	17	12	17
44.6797	12	29	19	15
44.7001	20	17	12	14
44.7206	18	13	15	10
44.741	15	15	14	24
44.7615	17	12	13	23
44.7819	12	23	13	20
44.8024	9	15	14	20
44.8229	17	13	7	12
44.8433	13	15	11	16
44.8638	22	18	15	21
44.8842	13	15	14	22
44.9047	13	24	11	38
44.9251	18	17	11	21
44.9456	16	20	11	23
44.966	12	21	12	23
44.9865	13	10	9	26
45.0069	15	20	13	20
45.0274	14	22	10	22
45.0478	11	13	14	19
45.0683	11	18	13	13
45.0887	18	24	19	11
45.1092	15	15	9	17
45.1297	11	20	12	15
45.1501	12	14	10	10
45.1706	17	15	5	16
45.191	21	15	19	12
45.2115	16	14	16	18
45.2319	16	11	7	18
45.2524	13	26	18	17
45.2728	14	19	7	15
45.2933	12	22	16	13
45.3137	14	15	11	7
45.3342	17	15	2	9
45.3546	13	17	8	17
45.3751	17	22	8	12
45.3956	10	21	11	15
45.416	16	26	9	15
45.4365	12	20	11	12
45.4569	14	24	10	10
45.4774	14	22	4	15
45.4978	21	15	7	17
45.5183	12	31	9	12
45.5387	15	24	12	19
45.5592	13	24	9	17
45.5796	12	17	7	24
45.6001	18	22	11	16
45.6205	13	17	13	11
45.641	17	17	12	12
45.6614	12	18	15	22
45.6819	8	25	10	13
45.7024	10	14	3	16
45.7228	14	11	9	18
45.7433	10	19	14	13
45.7637	18	21	12	18
45.7842	19	18	10	18
45.8046	11	18	13	14
45.8251	15	32	13	14
45.8455	16	22	21	14
45.866	15	13	11	14
[truncated: 1,669 more rows]
