# Supplementary material for: Self-activating anti-infection implant
Source: Nat Commun. 2021 Nov 25;12:6907. doi: 10.1038/s41467-021-27217-4 (PMC8617033; doi:10.1038/s41467-021-27217-4)
Supplement: Supplementary file 4 — Source data [file 41467_2021_27217_MOESM4_ESM.zip › Source Data-2021-10-16/Fig 2/Fig 2g.xlsx]

## Sheet: Sheet1
Wavelength	Ti6	HA-Ti6	MoS2-Ti6	HA/MoS2-Ti6
200	1.967	2.016	2.994	4.95
200.5	1.952	2.011	2.999	4.975
201	1.947	2.004	2.991	4.99
201.5	1.935	1.977	2.965	5.025
202	1.921	1.959	2.948	5.025
202.5	1.915	1.942	2.925	5.058
203	1.919	1.941	2.913	5.047
203.5	1.918	1.935	2.894	5.065
204	1.923	1.927	2.864	5.081
204.5	1.923	1.928	2.83	5.051
205	1.923	1.909	2.806	5.072
205.5	1.918	1.885	2.798	5.074
206	1.923	1.881	2.798	5.055
206.5	1.931	1.874	2.799	5.079
207	1.934	1.854	2.781	5.028
207.5	1.921	1.84	2.773	4.997
208	1.924	1.825	2.762	4.988
208.5	1.922	1.81	2.756	4.995
209	1.929	1.795	2.731	5.015
209.5	1.943	1.791	2.724	4.989
210	1.945	1.788	2.692	4.98
210.5	1.94	1.782	2.683	4.988
211	1.941	1.774	2.671	5.003
211.5	1.937	1.772	2.672	5.026
212	1.944	1.764	2.651	5.029
212.5	1.939	1.761	2.645	4.996
213	1.936	1.749	2.627	4.969
213.5	1.933	1.739	2.626	4.984
214	1.92	1.72	2.608	4.966
214.5	1.922	1.705	2.613	4.971
215	1.922	1.692	2.598	4.958
215.5	1.917	1.681	2.583	4.925
216	1.915	1.677	2.57	4.954
216.5	1.922	1.669	2.56	4.965
217	1.934	1.658	2.547	4.969
217.5	1.937	1.651	2.544	4.984
218	1.935	1.648	2.537	4.983
218.5	1.942	1.646	2.534	5.014
219	1.94	1.647	2.527	5.012
219.5	1.944	1.646	2.526	5.028
220	1.942	1.641	2.511	5.041
220.5	1.942	1.631	2.508	5.016
221	1.935	1.62	2.503	5.025
221.5	1.93	1.616	2.498	5.057
222	1.931	1.613	2.5	5.055
222.5	1.936	1.615	2.5	5.064
223	1.935	1.615	2.491	5.051
223.5	1.938	1.607	2.487	5.057
224	1.939	1.602	2.473	5.048
224.5	1.938	1.594	2.466	5.057
225	1.945	1.593	2.465	5.064
225.5	1.95	1.59	2.464	5.049
226	1.953	1.588	2.463	5.051
226.5	1.949	1.582	2.454	5.053
227	1.948	1.57	2.453	5.033
227.5	1.947	1.562	2.445	5.029
228	1.942	1.556	2.437	5.039
228.5	1.943	1.551	2.44	5.046
229	1.947	1.55	2.442	5.043
229.5	1.942	1.543	2.44	5.043
230	1.939	1.541	2.44	5.051
230.5	1.937	1.534	2.43	5.03
231	1.94	1.528	2.422	5.027
231.5	1.938	1.522	2.406	5.023
232	1.935	1.518	2.401	5.02
232.5	1.936	1.512	2.395	5.001
233	1.93	1.508	2.386	4.985
233.5	1.929	1.504	2.382	4.971
234	1.929	1.503	2.375	4.968
234.5	1.932	1.498	2.37	4.967
235	1.929	1.492	2.366	4.963
235.5	1.929	1.491	2.362	4.96
236	1.933	1.49	2.361	4.965
236.5	1.934	1.485	2.359	4.966
237	1.935	1.483	2.357	4.97
237.5	1.94	1.478	2.359	4.971
238	1.94	1.472	2.351	4.968
238.5	1.938	1.462	2.341	4.958
239	1.932	1.455	2.331	4.954
239.5	1.934	1.449	2.325	4.94
240	1.931	1.442	2.318	4.937
240.5	1.926	1.434	2.309	4.927
241	1.927	1.426	2.298	4.912
241.5	1.921	1.418	2.289	4.898
242	1.917	1.41	2.273	4.889
242.5	1.911	1.406	2.267	4.897
243	1.907	1.4	2.261	4.896
243.5	1.906	1.394	2.254	4.891
244	1.901	1.39	2.247	4.889
244.5	1.898	1.382	2.238	4.872
245	1.896	1.377	2.23	4.866
245.5	1.895	1.373	2.222	4.873
246	1.897	1.368	2.216	4.877
246.5	1.894	1.364	2.207	4.874
247	1.893	1.355	2.196	4.852
247.5	1.889	1.35	2.188	4.838
248	1.889	1.346	2.18	4.833
248.5	1.888	1.341	2.168	4.829
249	1.887	1.335	2.16	4.826
249.5	1.886	1.33	2.154	4.819
250	1.88	1.321	2.143	4.806
250.5	1.878	1.316	2.135	4.799
251	1.876	1.312	2.129	4.79
251.5	1.876	1.309	2.125	4.785
252	1.878	1.302	2.116	4.786
252.5	1.877	1.297	2.105	4.781
253	1.876	1.292	2.099	4.777
253.5	1.876	1.29	2.091	4.775
254	1.875	1.286	2.083	4.774
254.5	1.872	1.285	2.077	4.771
255	1.87	1.282	2.069	4.771
255.5	1.868	1.276	2.059	4.764
256	1.868	1.272	2.05	4.761
256.5	1.865	1.271	2.041	4.76
257	1.863	1.268	2.036	4.753
257.5	1.863	1.267	2.031	4.762
258	1.859	1.258	2.022	4.763
258.5	1.857	1.254	2.017	4.761
259	1.855	1.249	2.011	4.76
259.5	1.854	1.247	2.004	4.75
260	1.855	1.246	1.998	4.754
260.5	1.853	1.243	1.989	4.754
261	1.849	1.236	1.982	4.746
261.5	1.848	1.232	1.975	4.741
262	1.845	1.227	1.967	4.732
262.5	1.845	1.227	1.962	4.718
263	1.843	1.226	1.955	4.708
263.5	1.839	1.221	1.948	4.702
264	1.836	1.214	1.937	4.692
264.5	1.831	1.211	1.933	4.683
265	1.827	1.208	1.93	4.681
265.5	1.83	1.208	1.93	4.678
266	1.825	1.204	1.923	4.676
266.5	1.825	1.204	1.918	4.668
267	1.824	1.199	1.908	4.672
267.5	1.822	1.197	1.901	4.678
268	1.824	1.197	1.899	4.674
268.5	1.824	1.196	1.899	4.677
269	1.824	1.194	1.894	4.678
269.5	1.823	1.195	1.89	4.684
270	1.82	1.192	1.883	4.679
270.5	1.819	1.189	1.881	4.681
271	1.812	1.185	1.874	4.674
271.5	1.81	1.185	1.874	4.671
272	1.81	1.183	1.869	4.664
272.5	1.806	1.179	1.864	4.668
273	1.803	1.178	1.86	4.66
273.5	1.798	1.174	1.854	4.654
274	1.793	1.169	1.847	4.643
274.5	1.79	1.167	1.843	4.642
275	1.788	1.165	1.841	4.639
275.5	1.789	1.162	1.835	4.638
276	1.786	1.16	1.831	4.635
276.5	1.778	1.159	1.827	4.632
277	1.775	1.159	1.823	4.625
277.5	1.768	1.156	1.817	4.628
278	1.767	1.155	1.813	4.634
278.5	1.763	1.155	1.808	4.627
279	1.761	1.151	1.802	4.621
279.5	1.755	1.152	1.798	4.619
280	1.747	1.15	1.798	4.625
280.5	1.744	1.147	1.792	4.62
281	1.743	1.143	1.789	4.617
281.5	1.739	1.14	1.783	4.618
282	1.737	1.139	1.778	4.607
282.5	1.73	1.134	1.774	4.596
283	1.724	1.132	1.772	4.597
283.5	1.719	1.132	1.767	4.591
284	1.713	1.128	1.76	4.582
284.5	1.707	1.125	1.754	4.572
285	1.698	1.122	1.75	4.56
285.5	1.693	1.121	1.747	4.553
286	1.69	1.121	1.742	4.547
286.5	1.685	1.119	1.74	4.549
287	1.68	1.121	1.736	4.552
287.5	1.676	1.119	1.734	4.544
288	1.668	1.118	1.731	4.548
288.5	1.664	1.117	1.728	4.543
289	1.658	1.116	1.723	4.534
289.5	1.654	1.117	1.721	4.541
290	1.644	1.114	1.715	4.537
290.5	1.635	1.114	1.708	4.531
291	1.628	1.112	1.699	4.526
291.5	1.624	1.111	1.692	4.52
292	1.62	1.11	1.683	4.516
292.5	1.614	1.11	1.678	4.504
293	1.608	1.11	1.672	4.504
293.5	1.603	1.11	1.666	4.504
294	1.593	1.109	1.658	4.5
294.5	1.585	1.109	1.649	4.496
295	1.579	1.109	1.645	4.492
295.5	1.572	1.109	1.642	4.487
296	1.562	1.109	1.636	4.477
296.5	1.555	1.109	1.632	4.478
297	1.544	1.106	1.624	4.473
297.5	1.535	1.105	1.618	4.468
298	1.526	1.106	1.612	4.458
298.5	1.518	1.106	1.605	4.451
299	1.512	1.108	1.605	4.453
299.5	1.503	1.106	1.603	4.447
300	1.492	1.106	1.597	4.44
300.5	1.48	1.105	1.594	4.446
301	1.466	1.105	1.593	4.436
301.5	1.46	1.106	1.591	4.432
302	1.45	1.106	1.586	4.429
302.5	1.441	1.106	1.582	4.436
303	1.434	1.106	1.583	4.437
303.5	1.423	1.105	1.58	4.435
304	1.413	1.106	1.578	4.434
304.5	1.405	1.105	1.575	4.44
305	1.399	1.106	1.575	4.442
305.5	1.39	1.107	1.569	4.446
306	1.379	1.107	1.565	4.443
306.5	1.373	1.109	1.564	4.444
307	1.365	1.107	1.561	4.437
307.5	1.355	1.109	1.558	4.43
308	1.346	1.107	1.554	4.42
308.5	1.338	1.107	1.551	4.412
309	1.33	1.107	1.555	4.409
309.5	1.322	1.11	1.556	4.382
310	1.316	1.108	1.555	4.38
310.5	1.308	1.109	1.557	4.385
311	1.298	1.108	1.563	4.378
311.5	1.289	1.11	1.568	4.374
312	1.279	1.108	1.573	4.38
312.5	1.271	1.111	1.577	4.388
313	1.263	1.113	1.581	4.394
313.5	1.256	1.117	1.583	4.38
314	1.246	1.114	1.585	4.39
314.5	1.235	1.121	1.59	4.385
315	1.227	1.122	1.594	4.386
315.5	1.219	1.124	1.596	4.375
316	1.21	1.13	1.603	4.384
316.5	1.203	1.135	1.603	4.38
317	1.2	1.139	1.609	4.374
317.5	1.194	1.143	1.614	4.377
318	1.186	1.146	1.618	4.388
318.5	1.18	1.152	1.619	4.395
319	1.176	1.153	1.621	4.396
319.5	1.169	1.158	1.627	4.397
320	1.165	1.161	1.63	4.405
320.5	1.159	1.161	1.632	4.393
321	1.155	1.165	1.637	4.392
321.5	1.144	1.166	1.639	4.389
322	1.135	1.166	1.643	4.381
322.5	1.131	1.168	1.648	4.388
323	1.127	1.172	1.657	4.388
323.5	1.12	1.175	1.666	4.388
324	1.115	1.179	1.672	4.381
324.5	1.107	1.183	1.681	4.378
325	1.1	1.188	1.683	4.387
325.5	1.093	1.192	1.692	4.39
326	1.088	1.198	1.702	4.388
326.5	1.083	1.206	1.709	4.4
327	1.075	1.211	1.714	4.39
327.5	1.067	1.215	1.72	4.382
328	1.06	1.219	1.725	4.383
328.5	1.054	1.222	1.731	4.382
329	1.049	1.229	1.739	4.383
329.5	1.044	1.234	1.746	4.379
330	1.038	1.238	1.749	4.367
330.5	1.033	1.242	1.758	4.38
331	1.028	1.245	1.768	4.369
331.5	1.022	1.249	1.776	4.369
332	1.018	1.255	1.784	4.375
332.5	1.014	1.261	1.793	4.376
333	1.009	1.268	1.803	4.383
333.5	1.004	1.274	1.813	4.383
334	1.001	1.28	1.825	4.383
334.5	0.998	1.286	1.837	4.396
335	0.992	1.291	1.839	4.387
335.5	0.988	1.296	1.846	4.389
336	0.985	1.304	1.856	4.391
336.5	0.982	1.31	1.865	4.399
337	0.977	1.316	1.875	4.397
337.5	0.974	1.323	1.883	4.4
338	0.97	1.328	1.889	4.409
338.5	0.966	1.333	1.894	4.409
339	0.961	1.34	1.904	4.407
339.5	0.958	1.346	1.916	4.407
340	0.955	1.353	1.923	4.411
340.5	0.95	1.358	1.931	4.41
341	0.945	1.364	1.939	4.411
341.5	0.942	1.372	1.943	4.414
342	0.939	1.376	1.952	4.412
342.5	0.937	1.383	1.96	4.409
343	0.933	1.389	1.969	4.417
343.5	0.93	1.394	1.974	4.417
344	0.928	1.399	1.982	4.424
344.5	0.925	1.406	1.989	4.425
345	0.923	1.413	1.999	4.43
345.5	0.921	1.42	2.005	4.423
346	0.919	1.426	2.014	4.428
346.5	0.915	1.434	2.019	4.433
347	0.912	1.443	2.025	4.439
347.5	0.91	1.449	2.032	4.434
348	0.908	1.457	2.04	4.44
348.5	0.905	1.465	2.046	4.439
349	0.902	1.472	2.053	4.439
349.5	0.899	1.479	2.059	4.44
350	0.897	1.487	2.065	4.444
350.5	0.895	1.496	2.071	4.446
351	0.893	1.502	2.076	4.444
351.5	0.891	1.508	2.083	4.443
352	0.889	1.516	2.089	4.441
352.5	0.887	1.522	2.095	4.438
353	0.885	1.529	2.101	4.436
353.5	0.884	1.537	2.108	4.435
354	0.882	1.546	2.112	4.434
354.5	0.88	1.553	2.117	4.437
355	0.878	1.56	2.123	4.432
355.5	0.876	1.568	2.132	4.432
356	0.875	1.576	2.137	4.428
356.5	0.874	1.585	2.143	4.434
357	0.873	1.595	2.149	4.437
357.5	0.871	1.603	2.154	4.442
358	0.869	1.61	2.158	4.448
358.5	0.868	1.619	2.164	4.45
359	0.867	1.627	2.172	4.451
359.5	0.866	1.637	2.177	4.46
360	0.864	1.645	2.182	4.46
360.5	0.862	1.653	2.189	4.465
361	0.861	1.659	2.194	4.465
361.5	0.858	1.667	2.199	4.464
362	0.855	1.674	2.205	4.454
362.5	0.854	1.682	2.207	4.449
363	0.853	1.69	2.211	4.447
363.5	0.852	1.697	2.213	4.447
364	0.852	1.704	2.217	4.445
364.5	0.852	1.712	2.221	4.447
365	0.852	1.721	2.224	4.445
365.5	0.852	1.732	2.229	4.447
366	0.851	1.739	2.233	4.447
366.5	0.851	1.749	2.236	4.452
367	0.85	1.758	2.243	4.453
367.5	0.85	1.766	2.247	4.453
368	0.851	1.776	2.25	4.45
368.5	0.849	1.784	2.254	4.444
369	0.848	1.792	2.257	4.445
369.5	0.846	1.798	2.259	4.442
370	0.845	1.803	2.261	4.437
370.5	0.845	1.81	2.264	4.434
371	0.845	1.819	2.268	4.433
371.5	0.843	1.826	2.271	4.43
372	0.843	1.834	2.274	4.43
372.5	0.841	1.839	2.275	4.427
373	0.839	1.845	2.279	4.423
373.5	0.839	1.852	2.282	4.419
374	0.839	1.862	2.289	4.414
374.5	0.839	1.871	2.293	4.411
375	0.837	1.878	2.296	4.405
375.5	0.837	1.885	2.298	4.406
376	0.837	1.893	2.303	4.402
376.5	0.837	1.901	2.305	4.399
377	0.838	1.91	2.309	4.4
377.5	0.838	1.919	2.311	4.399
378	0.838	1.927	2.311	4.395
378.5	0.837	1.933	2.312	4.393
379	0.837	1.941	2.314	4.397
379.5	0.837	1.95	2.318	4.399
380	0.838	1.957	2.321	4.394
380.5	0.838	1.965	2.323	4.392
381	0.837	1.972	2.326	4.388
381.5	0.837	1.98	2.328	4.379
382	0.837	1.985	2.33	4.373
382.5	0.836	1.992	2.331	4.365
383	0.835	2	2.331	4.357
383.5	0.836	2.007	2.331	4.348
384	0.834	2.015	2.329	4.337
384.5	0.834	2.022	2.328	4.328
385	0.832	2.028	2.327	4.322
385.5	0.832	2.035	2.325	4.317
386	0.831	2.042	2.324	4.312
386.5	0.83	2.05	2.322	4.308
387	0.831	2.058	2.321	4.305
387.5	0.831	2.065	2.322	4.303
388	0.831	2.072	2.317	4.296
388.5	0.831	2.079	2.315	4.294
389	0.832	2.087	2.313	4.29
389.5	0.832	2.093	2.31	4.289
390	0.832	2.098	2.305	4.287
390.5	0.831	2.105	2.3	4.283
391	0.831	2.114	2.296	4.281
391.5	0.83	2.12	2.29	4.279
392	0.829	2.125	2.284	4.277
392.5	0.828	2.134	2.28	4.276
393	0.827	2.141	2.275	4.274
393.5	0.827	2.149	2.267	4.272
394	0.827	2.158	2.26	4.27
394.5	0.827	2.166	2.256	4.264
395	0.827	2.174	2.249	4.266
395.5	0.827	2.178	2.242	4.264
396	0.827	2.185	2.236	4.26
396.5	0.827	2.193	2.228	4.259
397	0.828	2.197	2.221	4.254
397.5	0.828	2.204	2.213	4.251
398	0.828	2.209	2.208	4.248
398.5	0.827	2.214	2.199	4.243
399	0.827	2.22	2.189	4.241
399.5	0.826	2.226	2.183	4.234
400	0.826	2.233	2.176	4.231
400.5	0.826	2.238	2.17	4.227
401	0.824	2.244	2.163	4.226
401.5	0.823	2.252	2.155	4.225
402	0.822	2.257	2.15	4.223
402.5	0.821	2.262	2.142	4.222
403	0.821	2.268	2.138	4.22
403.5	0.821	2.274	2.134	4.218
404	0.821	2.281	2.129	4.219
404.5	0.82	2.286	2.124	4.215
405	0.819	2.292	2.12	4.213
405.5	0.819	2.297	2.118	4.208
406	0.818	2.304	2.115	4.206
406.5	0.819	2.309	2.111	4.204
407	0.819	2.316	2.11	4.2
407.5	0.818	2.323	2.109	4.201
408	0.817	2.328	2.108	4.198
408.5	0.817	2.332	2.108	4.194
409	0.816	2.337	2.108	4.193
409.5	0.816	2.343	2.107	4.193
410	0.816	2.348	2.106	4.191
410.5	0.816	2.349	2.106	4.19
411	0.815	2.355	2.105	4.186
411.5	0.814	2.36	2.106	4.184
412	0.814	2.362	2.104	4.177
412.5	0.814	2.367	2.106	4.176
413	0.814	2.371	2.106	4.175
413.5	0.814	2.375	2.107	4.171
414	0.814	2.379	2.109	4.169
414.5	0.814	2.384	2.11	4.168
415	0.814	2.389	2.111	4.164
415.5	0.814	2.393	2.114	4.163
416	0.815	2.397	2.114	4.161
416.5	0.815	2.401	2.117	4.16
417	0.814	2.405	2.117	4.156
417.5	0.814	2.41	2.118	4.153
418	0.814	2.416	2.121	4.152
418.5	0.813	2.421	2.122	4.146
419	0.812	2.425	2.125	4.142
419.5	0.811	2.431	2.127	4.14
420	0.81	2.436	2.129	4.138
420.5	0.809	2.441	2.131	4.132
421	0.808	2.446	2.133	4.128
421.5	0.807	2.451	2.135	4.125
422	0.806	2.455	2.137	4.123
422.5	0.805	2.46	2.138	4.121
423	0.805	2.463	2.141	4.121
423.5	0.805	2.468	2.142	4.12
424	0.806	2.472	2.145	4.118
424.5	0.805	2.476	2.147	4.116
425	0.805	2.479	2.149	4.115
425.5	0.805	2.483	2.152	4.114
426	0.805	2.486	2.156	4.11
426.5	0.805	2.489	2.157	4.106
427	0.805	2.492	2.16	4.102
427.5	0.804	2.495	2.162	4.097
428	0.804	2.497	2.164	4.092
428.5	0.804	2.499	2.165	4.088
429	0.804	2.501	2.167	4.082
429.5	0.803	2.504	2.17	4.081
430	0.803	2.507	2.171	4.077
430.5	0.803	2.51	2.172	4.076
431	0.803	2.514	2.174	4.074
431.5	0.803	2.516	2.175	4.071
432	0.803	2.52	2.177	4.07
432.5	0.802	2.524	2.179	4.068
433	0.802	2.527	2.182	4.064
433.5	0.802	2.531	2.184	4.063
434	0.803	2.535	2.186	4.06
434.5	0.802	2.539	2.189	4.058
435	0.803	2.541	2.192	4.054
435.5	0.802	2.544	2.196	4.051
436	0.802	2.546	2.198	4.048
436.5	0.803	2.549	2.2	4.044
437	0.803	2.551	2.202	4.042
437.5	0.802	2.555	2.205	4.038
438	0.802	2.558	2.208	4.036
438.5	0.802	2.559	2.21	4.035
439	0.802	2.56	2.211	4.031
439.5	0.802	2.56	2.212	4.027
440	0.801	2.562	2.212	4.023
440.5	0.801	2.565	2.214	4.021
441	0.8	2.567	2.215	4.017
441.5	0.8	2.569	2.217	4.015
442	0.8	2.57	2.218	4.014
442.5	0.8	2.572	2.219	4.011
443	0.799	2.574	2.22	4.005
443.5	0.799	2.576	2.221	4.002
444	0.799	2.58	2.222	3.999
444.5	0.799	2.583	2.224	3.997
445	0.798	2.583	2.226	3.992
445.5	0.798	2.584	2.228	3.989
446	0.798	2.585	2.229	3.984
446.5	0.797	2.587	2.231	3.981
447	0.797	2.588	2.233	3.976
447.5	0.797	2.589	2.234	3.973
448	0.796	2.591	2.236	3.97
448.5	0.796	2.592	2.238	3.967
449	0.795	2.593	2.241	3.962
449.5	0.795	2.595	2.242	3.961
450	0.795	2.596	2.244	3.957
450.5	0.795	2.597	2.246	3.956
451	0.795	2.599	2.247	3.954
451.5	0.795	2.599	2.249	3.951
452	0.794	2.602	2.251	3.948
452.5	0.794	2.603	2.252	3.946
453	0.794	2.604	2.253	3.945
453.5	0.793	2.605	2.254	3.945
454	0.793	2.606	2.256	3.944
454.5	0.792	2.608	2.258	3.941
455	0.792	2.61	2.261	3.936
455.5	0.791	2.61	2.262	3.933
456	0.791	2.611	2.262	3.932
456.5	0.791	2.612	2.264	3.93
457	0.79	2.612	2.267	3.926
457.5	0.789	2.614	2.269	3.925
458	0.789	2.615	2.272	3.921
458.5	0.789	2.615	2.273	3.918
459	0.789	2.616	2.275	3.917
459.5	0.788	2.616	2.275	3.915
460	0.788	2.616	2.278	3.913
460.5	0.788	2.617	2.283	3.911
461	0.787	2.618	2.285	3.909
461.5	0.787	2.619	2.287	3.91
462	0.787	2.619	2.289	3.905
462.5	0.786	2.619	2.29	3.903
463	0.786	2.621	2.292	3.9
463.5	0.786	2.621	2.296	3.9
464	0.785	2.621	2.298	3.899
464.5	0.785	2.622	2.3	3.898
465	0.785	2.622	2.301	3.896
465.5	0.785	2.621	2.304	3.894
466	0.784	2.62	2.304	3.891
466.5	0.784	2.62	2.306	3.891
467	0.784	2.62	2.307	3.89
467.5	0.784	2.619	2.309	3.887
468	0.783	2.619	2.311	3.885
468.5	0.783	2.619	2.313	3.884
469	0.783	2.618	2.315	3.882
469.5	0.783	2.618	2.316	3.881
470	0.783	2.618	2.318	3.879
470.5	0.783	2.618	2.319	3.877
471	0.782	2.617	2.321	3.876
471.5	0.782	2.616	2.323	3.874
472	0.782	2.616	2.325	3.872
472.5	0.782	2.614	2.327	3.87
473	0.782	2.613	2.329	3.867
473.5	0.782	2.613	2.331	3.868
474	0.783	2.612	2.332	3.867
474.5	0.783	2.61	2.334	3.867
475	0.782	2.61	2.336	3.866
475.5	0.782	2.61	2.339	3.866
476	0.782	2.608	2.341	3.866
476.5	0.782	2.607	2.343	3.866
477	0.782	2.606	2.345	3.866
477.5	0.782	2.606	2.346	3.867
478	0.782	2.605	2.349	3.864
478.5	0.781	2.604	2.352	3.862
479	0.781	2.603	2.355	3.861
479.5	0.781	2.602	2.357	3.861
480	0.781	2.602	2.359	3.861
480.5	0.781	2.601	2.362	3.859
481	0.781	2.601	2.364	3.859
481.5	0.78	2.601	2.366	3.857
482	0.78	2.599	2.369	3.856
482.5	0.78	2.599	2.37	3.857
483	0.78	2.598	2.372	3.858
483.5	0.78	2.597	2.374	3.856
484	0.78	2.595	2.377	3.855
484.5	0.779	2.594	2.38	3.854
485	0.779	2.594	2.381	3.855
485.5	0.779	2.592	2.383	3.856
486	0.779	2.592	2.386	3.857
486.5	0.779	2.592	2.389	3.859
487	0.779	2.59	2.391	3.859
487.5	0.779	2.59	2.394	3.86
488	0.778	2.589	2.396	3.862
488.5	0.779	2.589	2.399	3.863
489	0.778	2.588	2.4	3.865
489.5	0.778	2.587	2.404	3.865
490	0.779	2.586	2.406	3.865
490.5	0.778	2.585	2.407	3.867
491	0.778	2.583	2.408	3.865
491.5	0.778	2.582	2.41	3.866
492	0.778	2.58	2.411	3.866
492.5	0.778	2.578	2.414	3.868
493	0.777	2.577	2.415	3.869
493.5	0.777	2.574	2.418	3.869
494	0.777	2.573	2.419	3.87
494.5	0.777	2.573	2.42	3.87
495	0.776	2.572	2.422	3.87
495.5	0.777	2.57	2.426	3.873
496	0.776	2.57	2.429	3.873
496.5	0.776	2.57	2.431	3.874
497	0.776	2.569	2.433	3.874
497.5	0.776	2.567	2.435	3.877
498	0.776	2.566	2.436	3.879
498.5	0.776	2.563	2.438	3.879
499	0.776	2.561	2.44	3.879
499.5	0.775	2.558	2.443	3.879
500	0.775	2.557	2.444	3.88
500.5	0.774	2.555	2.445	3.88
501	0.774	2.553	2.446	3.881
501.5	0.774	2.552	2.449	3.881
502	0.774	2.551	2.45	3.881
502.5	0.773	2.549	2.453	3.88
503	0.773	2.547	2.455	3.883
503.5	0.773	2.547	2.458	3.885
504	0.774	2.546	2.461	3.888
504.5	0.773	2.543	2.464	3.888
505	0.774	2.542	2.466	3.889
505.5	0.773	2.54	2.469	3.89
506	0.774	2.538	2.473	3.892
506.5	0.773	2.536	2.475	3.891
507	0.773	2.535	2.476	3.89
507.5	0.773	2.533	2.477	3.891
508	0.773	2.53	2.478	3.892
508.5	0.773	2.529	2.48	3.894
509	0.773	2.528	2.481	3.895
509.5	0.773	2.526	2.484	3.899
510	0.773	2.523	2.486	3.899
510.5	0.773	2.521	2.487	3.901
511	0.773	2.52	2.489	3.902
511.5	0.772	2.517	2.492	3.905
512	0.772	2.516	2.494	3.906
512.5	0.771	2.514	2.497	3.906
513	0.77	2.511	2.499	3.905
513.5	0.77	2.508	2.5	3.906
514	0.77	2.505	2.501	3.908
514.5	0.77	2.504	2.503	3.909
515	0.769	2.502	2.505	3.908
515.5	0.77	2.498	2.506	3.911
516	0.769	2.497	2.508	3.911
516.5	0.769	2.495	2.509	3.912
517	0.769	2.493	2.511	3.915
517.5	0.769	2.491	2.513	3.916
518	0.769	2.489	2.515	3.918
518.5	0.769	2.487	2.518	3.918
519	0.768	2.485	2.519	3.921
519.5	0.768	2.482	2.521	3.924
520	0.767	2.481	2.524	3.926
520.5	0.767	2.479	2.526	3.929
521	0.767	2.476	2.528	3.931
521.5	0.767	2.473	2.53	3.931
522	0.767	2.472	2.532	3.934
522.5	0.767	2.47	2.533	3.934
523	0.767	2.467	2.534	3.933
523.5	0.767	2.465	2.535	3.932
524	0.767	2.462	2.537	3.933
524.5	0.767	2.459	2.538	3.932
525	0.766	2.456	2.54	3.935
525.5	0.767	2.454	2.543	3.935
526	0.766	2.452	2.544	3.937
526.5	0.765	2.448	2.546	3.936
527	0.765	2.446	2.547	3.939
527.5	0.765	2.445	2.55	3.942
528	0.765	2.443	2.551	3.944
528.5	0.765	2.443	2.554	3.947
529	0.766	2.441	2.556	3.948
529.5	0.766	2.44	2.558	3.949
530	0.766	2.438	2.559	3.952
530.5	0.766	2.436	2.562	3.954
531	0.767	2.434	2.563	3.957
531.5	0.767	2.431	2.565	3.959
532	0.767	2.428	2.566	3.961
532.5	0.767	2.425	2.568	3.963
533	0.767	2.422	2.57	3.963
533.5	0.767	2.42	2.572	3.966
534	0.766	2.416	2.575	3.967
534.5	0.766	2.413	2.576	3.969
535	0.766	2.41	2.577	3.969
535.5	0.766	2.408	2.579	3.972
536	0.766	2.405	2.581	3.973
536.5	0.766	2.402	2.583	3.973
537	0.766	2.4	2.585	3.974
537.5	0.765	2.397	2.586	3.973
538	0.765	2.393	2.587	3.975
538.5	0.764	2.391	2.589	3.975
539	0.764	2.388	2.591	3.976
539.5	0.764	2.386	2.594	3.977
540	0.764	2.383	2.595	3.977
540.5	0.764	2.381	2.596	3.979
541	0.764	2.379	2.597	3.981
541.5	0.764	2.377	2.599	3.983
542	0.764	2.374	2.6	3.987
542.5	0.763	2.371	2.602	3.989
543	0.764	2.369	2.604	3.991
543.5	0.764	2.367	2.605	3.993
544	0.764	2.364	2.607	3.995
544.5	0.764	2.361	2.609	3.995
545	0.764	2.359	2.61	3.997
545.5	0.763	2.355	2.613	4
546	0.763	2.353	2.614	4
546.5	0.763	2.351	2.616	4
547	0.763	2.348	2.619	4
547.5	0.763	2.344	2.62	4.001
548	0.762	2.341	2.622	4.003
548.5	0.762	2.338	2.623	4.004
549	0.762	2.335	2.623	4.007
549.5	0.762	2.331	2.625	4.008
550	0.761	2.328	2.626	4.007
550.5	0.761	2.324	2.627	4.008
551	0.761	2.321	2.628	4.009
551.5	0.761	2.318	2.629	4.01
552	0.761	2.316	2.631	4.011
552.5	0.76	2.313	2.632	4.011
553	0.76	2.311	2.634	4.012
553.5	0.76	2.309	2.636	4.014
554	0.759	2.306	2.637	4.014
554.5	0.759	2.304	2.639	4.015
555	0.759	2.302	2.641	4.018
555.5	0.759	2.3	2.644	4.022
556	0.758	2.297	2.645	4.023
556.5	0.757	2.294	2.646	4.025
557	0.757	2.292	2.647	4.027
557.5	0.756	2.288	2.648	4.028
558	0.756	2.285	2.649	4.028
558.5	0.756	2.283	2.652	4.032
559	0.756	2.281	2.652	4.034
559.5	0.755	2.278	2.654	4.034
560	0.755	2.275	2.655	4.035
560.5	0.755	2.273	2.657	4.037
561	0.755	2.271	2.658	4.039
561.5	0.755	2.268	2.661	4.039
562	0.755	2.266	2.661	4.041
562.5	0.755	2.263	2.663	4.044
563	0.755	2.261	2.664	4.044
563.5	0.755	2.258	2.665	4.044
564	0.755	2.256	2.667	4.046
564.5	0.754	2.252	2.668	4.046
565	0.754	2.249	2.668	4.047
565.5	0.754	2.246	2.669	4.048
566	0.754	2.242	2.67	4.05
566.5	0.754	2.239	2.672	4.049
567	0.754	2.235	2.674	4.049
567.5	0.754	2.232	2.675	4.049
568	0.754	2.228	2.677	4.051
568.5	0.753	2.223	2.677	4.052
569	0.754	2.22	2.678	4.053
569.5	0.754	2.216	2.68	4.053
570	0.754	2.212	2.681	4.054
570.5	0.754	2.208	2.682	4.054
571	0.754	2.203	2.683	4.055
571.5	0.754	2.2	2.684	4.056
572	0.754	2.196	2.686	4.058
572.5	0.754	2.192	2.687	4.055
573	0.754	2.189	2.688	4.056
573.5	0.754	2.184	2.689	4.056
574	0.754	2.181	2.69	4.056
574.5	0.754	2.177	2.692	4.057
575	0.755	2.173	2.693	4.058
575.5	0.754	2.17	2.695	4.058
576	0.754	2.166	2.696	4.058
576.5	0.754	2.162	2.698	4.059
577	0.754	2.159	2.7	4.062
577.5	0.754	2.155	2.701	4.062
578	0.754	2.152	2.702	4.063
578.5	0.753	2.15	2.704	4.062
579	0.753	2.147	2.706	4.062
579.5	0.753	2.145	2.707	4.064
580	0.753	2.143	2.709	4.065
580.5	0.753	2.141	2.71	4.065
581	0.752	2.14	2.712	4.066
581.5	0.752	2.138	2.713	4.067
582	0.752	2.136	2.714	4.068
582.5	0.752	2.134	2.717	4.069
583	0.751	2.133	2.718	4.073
583.5	0.751	2.132	2.72	4.074
584	0.751	2.13	2.721	4.076
584.5	0.751	2.128	2.722	4.077
585	0.75	2.127	2.723	4.08
585.5	0.75	2.126	2.723	4.083
586	0.75	2.124	2.724	4.082
586.5	0.75	2.124	2.726	4.085
587	0.75	2.123	2.726	4.086
587.5	0.75	2.12	2.728	4.087
588	0.75	2.119	2.729	4.088
588.5	0.75	2.118	2.73	4.09
589	0.75	2.117	2.731	4.09
589.5	0.75	2.115	2.732	4.09
590	0.75	2.112	2.733	4.09
590.5	0.75	2.111	2.734	4.092
591	0.75	2.109	2.734	4.093
591.5	0.75	2.107	2.736	4.092
592	0.75	2.105	2.736	4.091
592.5	0.75	2.102	2.737	4.092
593	0.75	2.1	2.736	4.091
593.5	0.75	2.098	2.737	4.093
594	0.75	2.096	2.738	4.093
594.5	0.75	2.093	2.739	4.094
595	0.75	2.091	2.74	4.094
595.5	0.75	2.088	2.74	4.093
596	0.75	2.085	2.74	4.094
596.5	0.75	2.082	2.742	4.095
597	0.75	2.08	2.743	4.094
597.5	0.75	2.076	2.745	4.093
598	0.75	2.074	2.746	4.092
598.5	0.75	2.071	2.747	4.091
599	0.75	2.069	2.747	4.089
599.5	0.75	2.066	2.749	4.089
600	0.75	2.064	2.75	4.088
600.5	0.749	2.061	2.75	4.088
601	0.75	2.058	2.751	4.086
601.5	0.75	2.056	2.751	4.085
602	0.75	2.053	2.75	4.083
602.5	0.75	2.05	2.751	4.082
603	0.75	2.047	2.751	4.08
603.5	0.75	2.044	2.751	4.079
604	0.75	2.041	2.751	4.076
604.5	0.75	2.037	2.751	4.075
605	0.75	2.034	2.752	4.073
605.5	0.751	2.031	2.752	4.072
606	0.751	2.029	2.753	4.073
606.5	0.751	2.027	2.755	4.072
607	0.751	2.023	2.755	4.069
607.5	0.751	2.02	2.755	4.069
608	0.751	2.017	2.756	4.068
608.5	0.751	2.014	2.756	4.067
609	0.751	2.012	2.757	4.066
609.5	0.751	2.01	2.758	4.066
610	0.751	2.006	2.758	4.064
610.5	0.751	2.003	2.757	4.062
611	0.751	2	2.755	4.061
611.5	0.751	1.998	2.755	4.061
612	0.751	1.994	2.755	4.057
612.5	0.751	1.992	2.753	4.054
613	0.751	1.988	2.753	4.053
613.5	0.751	1.985	2.753	4.051
614	0.75	1.982	2.751	4.048
614.5	0.751	1.98	2.751	4.046
615	0.751	1.977	2.752	4.044
615.5	0.751	1.975	2.753	4.043
616	0.752	1.972	2.752	4.041
616.5	0.752	1.97	2.751	4.041
617	0.752	1.967	2.752	4.041
617.5	0.752	1.965	2.753	4.04
618	0.752	1.962	2.751	4.037
618.5	0.752	1.959	2.752	4.036
619	0.752	1.956	2.75	4.035
619.5	0.752	1.952	2.75	4.033
620	0.752	1.949	2.751	4.031
620.5	0.752	1.946	2.751	4.027
621	0.752	1.943	2.751	4.024
621.5	0.752	1.942	2.752	4.022
622	0.752	1.938	2.751	4.02
622.5	0.752	1.935	2.751	4.019
623	0.752	1.932	2.751	4.015
623.5	0.752	1.929	2.751	4.013
624	0.752	1.926	2.751	4.011
624.5	0.752	1.923	2.749	4.008
625	0.752	1.92	2.749	4.008
625.5	0.753	1.916	2.748	4.006
626	0.753	1.911	2.748	4.005
626.5	0.753	1.909	2.747	4.001
627	0.753	1.906	2.747	3.998
627.5	0.753	1.903	2.746	3.995
628	0.753	1.9	2.746	3.993
628.5	0.754	1.896	2.745	3.992
629	0.754	1.893	2.745	3.99
629.5	0.754	1.891	2.745	3.988
630	0.754	1.889	2.744	3.987
630.5	0.754	1.887	2.743	3.986
631	0.755	1.885	2.743	3.985
631.5	0.754	1.881	2.741	3.985
632	0.755	1.88	2.741	3.986
632.5	0.755	1.879	2.741	3.986
633	0.755	1.877	2.741	3.985
633.5	0.755	1.875	2.74	3.983
634	0.756	1.871	2.74	3.983
634.5	0.756	1.868	2.74	3.982
635	0.756	1.865	2.74	3.981
635.5	0.756	1.863	2.74	3.979
636	0.756	1.861	2.742	3.98
636.5	0.756	1.858	2.742	3.979
637	0.755	1.854	2.742	3.977
637.5	0.756	1.852	2.744	3.976
638	0.755	1.849	2.745	3.977
638.5	0.756	1.846	2.745	3.973
639	0.755	1.844	2.746	3.972
639.5	0.756	1.843	2.745	3.971
640	0.756	1.839	2.746	3.972
640.5	0.756	1.838	2.746	3.969
641	0.756	1.835	2.748	3.97
641.5	0.756	1.834	2.749	3.972
642	0.757	1.831	2.75	3.972
642.5	0.757	1.829	2.751	3.971
643	0.757	1.827	2.752	3.972
643.5	0.757	1.825	2.753	3.974
644	0.757	1.822	2.755	3.973
644.5	0.757	1.82	2.755	3.971
645	0.757	1.817	2.758	3.972
645.5	0.757	1.815	2.759	3.969
646	0.757	1.811	2.759	3.966
646.5	0.757	1.809	2.759	3.966
647	0.757	1.806	2.758	3.965
647.5	0.757	1.803	2.758	3.965
648	0.758	1.8	2.759	3.963
648.5	0.758	1.798	2.76	3.963
649	0.758	1.796	2.76	3.961
649.5	0.758	1.794	2.76	3.96
650	0.758	1.791	2.76	3.962
650.5	0.758	1.788	2.761	3.962
651	0.758	1.785	2.762	3.961
651.5	0.758	1.782	2.763	3.961
652	0.758	1.78	2.764	3.961
652.5	0.757	1.777	2.765	3.961
653	0.757	1.774	2.765	3.962
653.5	0.757	1.772	2.767	3.963
654	0.757	1.769	2.767	3.961
654.5	0.757	1.767	2.768	3.96
655	0.757	1.767	2.768	3.959
655.5	0.757	1.765	2.768	3.957
656	0.757	1.764	2.769	3.958
656.5	0.757	1.762	2.77	3.956
657	0.756	1.761	2.768	3.955
657.5	0.756	1.759	2.769	3.953
658	0.756	1.758	2.769	3.952
658.5	0.756	1.756	2.77	3.952
659	0.756	1.753	2.769	3.95
659.5	0.756	1.751	2.769	3.948
660	0.755	1.749	2.77	3.948
660.5	0.755	1.747	2.769	3.945
661	0.755	1.745	2.768	3.944
661.5	0.756	1.743	2.769	3.943
662	0.756	1.741	2.77	3.941
662.5	0.757	1.739	2.771	3.94
663	0.757	1.736	2.771	3.938
663.5	0.757	1.733	2.771	3.935
664	0.758	1.73	2.771	3.934
664.5	0.758	1.727	2.771	3.934
665	0.759	1.724	2.772	3.932
665.5	0.759	1.72	2.773	3.93
666	0.76	1.717	2.772	3.928
666.5	0.76	1.713	2.772	3.926
667	0.761	1.709	2.771	3.924
667.5	0.761	1.706	2.769	3.922
668	0.762	1.702	2.769	3.919
668.5	0.762	1.699	2.769	3.916
669	0.763	1.695	2.767	3.914
669.5	0.763	1.691	2.767	3.912
670	0.763	1.688	2.764	3.91
670.5	0.764	1.685	2.765	3.908
671	0.764	1.682	2.763	3.907
671.5	0.764	1.68	2.763	3.903
672	0.765	1.678	2.763	3.903
672.5	0.765	1.675	2.762	3.903
673	0.766	1.673	2.761	3.902
673.5	0.766	1.671	2.762	3.899
674	0.766	1.67	2.76	3.898
674.5	0.767	1.669	2.76	3.896
675	0.767	1.668	2.759	3.896
675.5	0.768	1.666	2.759	3.894
676	0.768	1.664	2.759	3.892
676.5	0.768	1.663	2.759	3.891
677	0.768	1.661	2.758	3.887
677.5	0.769	1.659	2.757	3.886
678	0.769	1.657	2.756	3.884
678.5	0.769	1.655	2.756	3.879
679	0.769	1.653	2.756	3.879
679.5	0.769	1.651	2.755	3.875
680	0.77	1.649	2.753	3.873
680.5	0.77	1.648	2.751	3.871
681	0.769	1.645	2.749	3.865
681.5	0.77	1.643	2.748	3.864
682	0.77	1.641	2.745	3.862
682.5	0.77	1.638	2.744	3.863
683	0.771	1.637	2.743	3.865
683.5	0.772	1.635	2.741	3.861
684	0.772	1.633	2.74	3.86
684.5	0.772	1.629	2.738	3.858
685	0.773	1.628	2.738	3.857
685.5	0.773	1.626	2.739	3.861
686	0.774	1.625	2.739	3.86
686.5	0.774	1.624	2.74	3.857
687	0.774	1.623	2.741	3.854
687.5	0.774	1.622	2.74	3.853
688	0.774	1.621	2.739	3.854
688.5	0.775	1.618	2.738	3.855
689	0.775	1.616	2.739	3.854
689.5	0.774	1.615	2.738	3.855
690	0.774	1.612	2.737	3.855
690.5	0.774	1.61	2.737	3.856
691	0.774	1.608	2.739	3.858
691.5	0.775	1.606	2.738	3.857
692	0.775	1.604	2.738	3.856
692.5	0.776	1.601	2.741	3.855
693	0.776	1.6	2.743	3.855
693.5	0.776	1.599	2.744	3.857
694	0.776	1.597	2.744	3.854
694.5	0.777	1.596	2.744	3.852
695	0.778	1.594	2.745	3.852
695.5	0.778	1.592	2.741	3.852
696	0.778	1.591	2.741	3.852
696.5	0.778	1.589	2.741	3.853
697	0.778	1.589	2.739	3.854
697.5	0.779	1.587	2.738	3.851
698	0.778	1.585	2.738	3.851
698.5	0.779	1.582	2.736	3.852
699	0.779	1.581	2.735	3.852
699.5	0.78	1.579	2.733	3.849
700	0.78	1.577	2.736	3.847
700.5	0.78	1.575	2.736	3.848
701	0.781	1.572	2.736	3.845
701.5	0.782	1.569	2.739	3.846
702	0.782	1.568	2.739	3.848
702.5	0.782	1.566	2.741	3.847
703	0.783	1.565	2.743	3.847
703.5	0.783	1.563	2.743	3.848
704	0.783	1.56	2.743	3.849
704.5	0.782	1.559	2.741	3.849
705	0.783	1.558	2.743	3.85
705.5	0.782	1.557	2.745	3.851
706	0.782	1.555	2.744	3.848
706.5	0.782	1.554	2.745	3.85
707	0.783	1.551	2.743	3.852
707.5	0.783	1.551	2.743	3.852
708	0.783	1.548	2.745	3.85
708.5	0.784	1.548	2.747	3.851
709	0.785	1.545	2.751	3.851
709.5	0.785	1.543	2.749	3.85
710	0.786	1.542	2.748	3.85
710.5	0.786	1.54	2.75	3.851
711	0.786	1.537	2.748	3.849
711.5	0.786	1.536	2.749	3.849
712	0.786	1.533	2.75	3.85
712.5	0.786	1.533	2.75	3.85
713	0.787	1.531	2.748	3.852
713.5	0.787	1.532	2.747	3.856
714	0.788	1.53	2.747	3.855
714.5	0.787	1.528	2.748	3.853
715	0.788	1.526	2.746	3.853
715.5	0.789	1.526	2.75	3.854
716	0.79	1.524	2.752	3.852
716.5	0.79	1.522	2.753	3.851
717	0.791	1.52	2.753	3.855
717.5	0.791	1.518	2.757	3.853
718	0.791	1.515	2.759	3.852
718.5	0.792	1.493	2.763	3.859
719	0.795	1.472	2.768	3.867
719.5	0.797	1.452	2.775	3.873
720	0.799	1.432	2.78	3.878
720.5	0.801	1.419	2.781	3.881
721	0.801	1.409	2.783	3.883
721.5	0.802	1.4	2.786	3.886
722	0.803	1.391	2.789	3.891
722.5	0.804	1.383	2.792	3.893
723	0.805	1.374	2.793	3.896
723.5	0.806	1.365	2.795	3.9
724	0.807	1.357	2.798	3.902
724.5	0.808	1.349	2.801	3.904
725	0.809	1.341	2.803	3.907
725.5	0.81	1.332	2.804	3.91
726	0.81	1.332	2.805	3.911
726.5	0.81	1.33	2.805	3.912
727	0.811	1.329	2.806	3.913
727.5	0.811	1.328	2.806	3.915
728	0.811	1.327	2.807	3.916
728.5	0.811	1.326	2.807	3.917
729	0.811	1.326	2.807	3.917
729.5	0.812	1.325	2.808	3.917
730	0.812	1.324	2.809	3.918
730.5	0.812	1.323	2.81	3.919
731	0.812	1.322	2.81	3.919
731.5	0.812	1.321	2.811	3.92
732	0.812	1.32	2.811	3.92
732.5	0.813	1.319	2.812	3.921
733	0.813	1.318	2.813	3.922
733.5	0.813	1.317	2.814	3.923
734	0.813	1.316	2.814	3.923
734.5	0.813	1.315	2.815	3.924
735	0.814	1.314	2.816	3.925
735.5	0.814	1.313	2.817	3.925
736	0.814	1.312	2.818	3.925
736.5	0.814	1.311	2.819	3.926
737	0.814	1.311	2.82	3.927
737.5	0.814	1.31	2.82	3.927
738	0.815	1.309	2.821	3.927
738.5	0.815	1.309	2.821	3.928
739	0.815	1.308	2.822	3.929
739.5	0.815	1.307	2.823	3.929
740	0.815	1.306	2.822	3.93
740.5	0.815	1.305	2.823	3.931
741	0.816	1.304	2.824	3.93
741.5	0.816	1.303	2.825	3.932
742	0.816	1.302	2.824	3.933
742.5	0.816	1.302	2.825	3.934
743	0.816	1.301	2.826	3.934
743.5	0.816	1.301	2.827	3.934
744	0.817	1.299	2.827	3.935
744.5	0.817	1.298	2.828	3.935
745	0.817	1.298	2.828	3.936
745.5	0.817	1.297	2.828	3.936
746	0.818	1.296	2.828	3.937
746.5	0.818	1.295	2.829	3.937
747	0.818	1.294	2.829	3.937
747.5	0.818	1.293	2.829	3.937
748	0.818	1.292	2.83	3.936
748.5	0.818	1.291	2.83	3.937
749	0.818	1.29	2.83	3.937
749.5	0.819	1.289	2.83	3.937
750	0.819	1.289	2.831	3.937
750.5	0.819	1.287	2.831	3.937
751	0.819	1.286	2.832	3.937
751.5	0.819	1.285	2.833	3.938
752	0.82	1.285	2.833	3.938
752.5	0.82	1.284	2.834	3.938
753	0.82	1.282	2.833	3.937
753.5	0.82	1.281	2.833	3.939
754	0.82	1.28	2.833	3.939
754.5	0.82	1.279	2.834	3.939
755	0.82	1.278	2.834	3.939
755.5	0.821	1.277	2.834	3.94
756	0.821	1.276	2.835	3.941
756.5	0.821	1.275	2.836	3.942
757	0.821	1.274	2.836	3.943
757.5	0.821	1.273	2.837	3.944
758	0.822	1.272	2.837	3.945
758.5	0.822	1.272	2.838	3.945
759	0.822	1.271	2.838	3.945
759.5	0.822	1.27	2.839	3.945
760	0.823	1.269	2.84	3.946
760.5	0.823	1.269	2.841	3.947
761	0.823	1.268	2.842	3.947
761.5	0.823	1.267	2.841	3.948
762	0.824	1.266	2.842	3.948
762.5	0.824	1.266	2.842	3.948
763	0.824	1.265	2.844	3.95
763.5	0.825	1.264	2.845	3.951
764	0.825	1.264	2.845	3.951
764.5	0.825	1.263	2.846	3.952
765	0.825	1.262	2.846	3.952
765.5	0.826	1.262	2.848	3.954
766	0.826	1.261	2.848	3.953
766.5	0.826	1.26	2.849	3.953
767	0.827	1.259	2.849	3.953
767.5	0.827	1.258	2.849	3.953
768	0.827	1.257	2.849	3.953
768.5	0.827	1.256	2.85	3.954
769	0.827	1.256	2.85	3.954
769.5	0.827	1.255	2.851	3.955
770	0.828	1.254	2.852	3.957
770.5	0.828	1.253	2.852	3.957
771	0.828	1.252	2.853	3.958
771.5	0.828	1.251	2.853	3.958
772	0.829	1.25	2.853	3.96
772.5	0.829	1.25	2.854	3.96
773	0.829	1.249	2.854	3.96
773.5	0.829	1.248	2.854	3.961
774	0.829	1.247	2.855	3.961
774.5	0.83	1.246	2.854	3.961
775	0.83	1.246	2.855	3.962
775.5	0.83	1.245	2.856	3.963
776	0.83	1.244	2.855	3.963
776.5	0.831	1.243	2.856	3.963
777	0.831	1.242	2.856	3.964
777.5	0.831	1.242	2.856	3.966
778	0.832	1.241	2.857	3.967
778.5	0.832	1.24	2.858	3.967
779	0.832	1.24	2.859	3.967
779.5	0.833	1.239	2.859	3.966
780	0.833	1.238	2.86	3.967
780.5	0.833	1.237	2.86	3.967
781	0.833	1.237	2.86	3.968
781.5	0.834	1.236	2.861	3.969
782	0.834	1.235	2.861	3.969
782.5	0.834	1.235	2.862	3.969
783	0.834	1.234	2.863	3.97
783.5	0.835	1.233	2.862	3.97
784	0.835	1.232	2.863	3.97
784.5	0.835	1.232	2.863	3.97
785	0.835	1.231	2.863	3.971
785.5	0.835	1.23	2.864	3.971
786	0.836	1.229	2.864	3.97
786.5	0.836	1.229	2.865	3.971
787	0.836	1.228	2.865	3.971
787.5	0.836	1.227	2.866	3.971
788	0.837	1.226	2.866	3.97
788.5	0.837	1.226	2.867	3.97
789	0.837	1.225	2.868	3.971
789.5	0.837	1.224	2.868	3.972
790	0.837	1.224	2.868	3.972
790.5	0.838	1.223	2.868	3.972
791	0.838	1.222	2.868	3.973
791.5	0.838	1.222	2.868	3.973
792	0.839	1.221	2.868	3.973
792.5	0.839	1.221	2.869	3.973
793	0.839	1.22	2.87	3.973
793.5	0.839	1.219	2.87	3.973
794	0.839	1.218	2.871	3.974
794.5	0.839	1.218	2.872	3.973
795	0.84	1.217	2.873	3.974
795.5	0.84	1.217	2.874	3.975
796	0.84	1.216	2.873	3.976
796.5	0.84	1.215	2.874	3.976
797	0.841	1.215	2.874	3.976
797.5	0.841	1.214	2.874	3.976
798	0.841	1.213	2.875	3.976
798.5	0.841	1.213	2.875	3.978
799	0.841	1.212	2.876	3.978
799.5	0.841	1.211	2.876	3.979
800	0.842	1.211	2.876	3.979
800.5	0.842	1.21	2.876	3.979
801	0.842	1.209	2.876	3.98
801.5	0.842	1.209	2.877	3.979
802	0.842	1.208	2.877	3.979
802.5	0.842	1.207	2.878	3.979
803	0.842	1.206	2.878	3.979
803.5	0.843	1.206	2.878	3.98
804	0.843	1.205	2.878	3.98
804.5	0.843	1.205	2.878	3.979
805	0.844	1.204	2.877	3.981
805.5	0.844	1.204	2.877	3.981
806	0.844	1.203	2.877	3.981
806.5	0.844	1.202	2.878	3.981
807	0.844	1.202	2.878	3.982
807.5	0.845	1.201	2.878	3.982
808	0.845	1.201	2.878	3.982
808.5	0.845	1.2	2.878	3.982
809	0.845	1.199	2.878	3.982
809.5	0.846	1.198	2.878	3.982
810	0.846	1.198	2.878	3.982
810.5	0.846	1.197	2.879	3.982
811	0.846	1.197	2.879	3.982
811.5	0.847	1.196	2.879	3.982
812	0.847	1.195	2.879	3.983
812.5	0.847	1.194	2.879	3.984
813	0.847	1.194	2.879	3.984
813.5	0.847	1.193	2.88	3.985
814	0.847	1.192	2.88	3.984
814.5	0.847	1.191	2.881	3.985
815	0.848	1.191	2.88	3.985
815.5	0.848	1.19	2.88	3.984
816	0.848	1.189	2.881	3.984
816.5	0.848	1.189	2.881	3.985
817	0.848	1.188	2.881	3.985
817.5	0.848	1.187	2.881	3.985
818	0.848	1.186	2.88	3.984
818.5	0.848	1.186	2.881	3.984
819	0.848	1.185	2.88	3.984
819.5	0.848	1.185	2.881	3.984
820	0.849	1.184	2.881	3.985
820.5	0.849	1.183	2.881	3.985
821	0.849	1.182	2.88	3.985
821.5	0.849	1.181	2.88	3.984
822	0.849	1.181	2.88	3.985
822.5	0.85	1.18	2.881	3.985
823	0.85	1.179	2.881	3.985
823.5	0.85	1.179	2.881	3.985
824	0.85	1.178	2.88	3.985
824.5	0.85	1.177	2.881	3.985
825	0.85	1.177	2.881	3.985
825.5	0.853	1.184	2.876	3.986
826	0.857	1.188	2.878	3.988
826.5	0.857	1.193	2.885	3.992
827	0.858	1.195	2.901	3.983
827.5	0.857	1.201	2.917	4
828	0.857	1.208	2.918	4.023
828.5	0.858	1.214	2.908	4.053
829	0.86	1.222	2.907	4.069
829.5	0.862	1.229	2.898	4.082
830	0.864	1.234	2.893	4.081
830.5	0.866	1.24	2.895	4.076
831	0.866	1.246	2.905	4.09
831.5	0.866	1.251	2.926	4.118
832	0.867	1.258	2.923	4.148
832.5	0.869	1.266	2.919	4.178
833	0.872	1.272	2.915	4.18
833.5	0.876	1.279	2.904	4.187
834	0.877	1.285	2.903	4.188
834.5	0.878	1.289	2.903	4.186
835	0.877	1.294	2.905	4.211
835.5	0.877	1.302	2.916	4.243
836	0.876	1.304	2.918	4.273
836.5	0.875	1.307	2.913	4.29
837	0.876	1.309	2.895	4.286
837.5	0.877	1.314	2.876	4.3
838	0.879	1.311	2.874	4.274
838.5	0.88	1.308	2.88	4.273
839	0.879	1.309	2.904	4.263
839.5	0.879	1.31	2.915	4.261
840	0.878	1.309	2.92	4.274
840.5	0.878	1.313	2.921	4.279
841	0.879	1.312	2.918	4.292
841.5	0.88	1.312	2.906	4.272
842	0.881	1.311	2.889	4.241
842.5	0.879	1.307	2.896	4.235
843	0.878	1.307	2.909	4.239
843.5	0.878	1.308	2.911	4.271
844	0.875	1.309	2.919	4.273
844.5	0.876	1.31	2.917	4.274
845	0.878	1.31	2.912	4.271
845.5	0.879	1.311	2.918	4.234
846	0.879	1.308	2.91	4.23
846.5	0.878	1.304	2.918	4.232
847	0.878	1.302	2.927	4.241
847.5	0.879	1.3	2.937	4.266
848	0.879	1.301	2.936	4.268
848.5	0.881	1.302	2.921	4.283
849	0.881	1.301	2.921	4.257
849.5	0.882	1.298	2.91	4.241
850	0.881	1.292	2.91	4.246
850.5	0.88	1.293	2.923	4.243
851	0.88	1.291	2.928	4.27
851.5	0.879	1.291	2.924	4.286
852	0.882	1.293	2.92	4.292
852.5	0.882	1.293	2.909	4.292
853	0.884	1.295	2.908	4.27
853.5	0.883	1.291	2.906	4.251
854	0.881	1.29	2.917	4.233
854.5	0.881	1.29	2.923	4.242
855	0.88	1.289	2.924	4.264
855.5	0.88	1.29	2.926	4.272
856	0.882	1.291	2.912	4.289
856.5	0.884	1.291	2.91	4.253
857	0.884	1.289	2.91	4.222
857.5	0.883	1.288	2.913	4.21
858	0.881	1.287	2.918	4.212
858.5	0.882	1.286	2.922	4.231
859	0.881	1.287	2.924	4.234
859.5	0.881	1.29	2.916	4.24
860	0.882	1.29	2.911	4.236
860.5	0.882	1.291	2.91	4.215
861	0.883	1.285	2.909	4.204
861.5	0.882	1.282	2.912	4.188
862	0.881	1.283	2.922	4.188
862.5	0.88	1.281	2.927	4.211
863	0.88	1.283	2.932	4.219
863.5	0.881	1.283	2.927	4.216
864	0.882	1.284	2.922	4.199
864.5	0.883	1.282	2.922	4.193
865	0.882	1.279	2.928	4.189
865.5	0.882	1.279	2.937	4.182
866	0.881	1.28	2.942	4.201
866.5	0.88	1.28	2.946	4.21
867	0.88	1.281	2.941	4.22
867.5	0.882	1.281	2.939	4.221
868	0.882	1.278	2.94	4.209
868.5	0.882	1.276	2.943	4.202
869	0.879	1.276	2.95	4.192
869.5	0.879	1.276	2.954	4.198
870	0.879	1.273	2.951	4.217
870.5	0.879	1.275	2.948	4.217
871	0.88	1.274	2.937	4.233
871.5	0.88	1.277	2.928	4.228
872	0.881	1.277	2.93	4.225
872.5	0.88	1.275	2.937	4.219
873	0.878	1.274	2.943	4.212
873.5	0.878	1.272	2.945	4.225
874	0.878	1.273	2.944	4.238
874.5	0.88	1.276	2.94	4.244
875	0.882	1.276	2.929	4.238
875.5	0.882	1.276	2.924	4.223
876	0.882	1.274	2.92	4.214
876.5	0.881	1.272	2.934	4.202
877	0.881	1.271	2.941	4.205
877.5	0.881	1.273	2.946	4.221
878	0.881	1.273	2.946	4.228
878.5	0.883	1.276	2.934	4.234
879	0.884	1.276	2.925	4.218
879.5	0.885	1.274	2.92	4.209
880	0.884	1.272	2.924	4.21
880.5	0.884	1.272	2.936	4.206
881	0.885	1.271	2.939	4.215
881.5	0.885	1.27	2.944	4.222
882	0.886	1.271	2.945	4.226
882.5	0.887	1.272	2.941	4.222
883	0.888	1.271	2.935	4.213
883.5	0.887	1.268	2.933	4.207
884	0.887	1.267	2.941	4.2
884.5	0.886	1.266	2.947	4.203
885	0.886	1.264	2.948	4.219
885.5	0.886	1.265	2.949	4.223
886	0.886	1.265	2.942	4.224
886.5	0.886	1.266	2.938	4.221
887	0.887	1.265	2.928	4.214
887.5	0.886	1.263	2.926	4.216
888	0.885	1.261	2.932	4.211
888.5	0.884	1.261	2.929	4.217
889	0.884	1.26	2.933	4.225
889.5	0.884	1.261	2.934	4.229
890	0.884	1.26	2.932	4.227
890.5	0.885	1.26	2.927	4.218
891	0.884	1.258	2.925	4.209
891.5	0.883	1.258	2.93	4.208
892	0.882	1.258	2.932	4.207
892.5	0.881	1.257	2.931	4.212
893	0.881	1.258	2.931	4.207
893.5	0.882	1.259	2.925	4.208
894	0.883	1.259	2.922	4.201
894.5	0.883	1.258	2.919	4.197
895	0.883	1.257	2.92	4.199
895.5	0.882	1.256	2.926	4.194
896	0.881	1.255	2.933	4.202
896.5	0.881	1.255	2.938	4.222
897	0.882	1.256	2.937	4.229
897.5	0.883	1.257	2.933	4.233
898	0.884	1.257	2.93	4.217
898.5	0.884	1.257	2.926	4.209
899	0.884	1.256	2.933	4.208
899.5	0.883	1.255	2.935	4.206
900	0.883	1.255	2.936	4.217
900.5	0.883	1.256	2.937	4.229
901	0.884	1.256	2.936	4.229
901.5	0.885	1.257	2.929	4.223
902	0.885	1.257	2.924	4.216
902.5	0.885	1.256	2.924	4.209
903	0.885	1.256	2.93	4.206
903.5	0.884	1.255	2.936	4.215
904	0.884	1.255	2.936	4.224
904.5	0.885	1.255	2.937	4.231
905	0.886	1.255	2.932	4.229
905.5	0.886	1.255	2.929	4.214
906	0.887	1.255	2.928	4.203
906.5	0.887	1.254	2.928	4.202
907	0.886	1.253	2.931	4.194
907.5	0.886	1.252	2.933	4.196
908	0.886	1.251	2.937	4.208
908.5	0.886	1.251	2.934	4.211
909	0.887	1.251	2.93	4.212
909.5	0.887	1.251	2.929	4.201
910	0.888	1.25	2.93	4.196
910.5	0.888	1.249	2.934	4.192
911	0.888	1.249	2.94	4.189
911.5	0.888	1.249	2.943	4.196
912	0.888	1.249	2.945	4.204
912.5	0.889	1.249	2.944	4.21
913	0.89	1.248	2.94	4.204
913.5	0.89	1.248	2.939	4.197
914	0.89	1.246	2.938	4.199
914.5	0.89	1.246	2.943	4.195
915	0.889	1.246	2.943	4.196
915.5	0.889	1.246	2.944	4.205
916	0.889	1.247	2.945	4.212
916.5	0.89	1.247	2.942	4.214
917	0.891	1.248	2.941	4.206
917.5	0.891	1.247	2.939	4.2
918	0.891	1.246	2.943	4.199
918.5	0.891	1.246	2.944	4.195
919	0.891	1.245	2.946	4.202
919.5	0.89	1.245	2.948	4.208
920	0.891	1.245	2.944	4.215
920.5	0.891	1.244	2.939	4.212
921	0.891	1.244	2.938	4.205
921.5	0.891	1.243	2.936	4.208
922	0.89	1.242	2.937	4.203
922.5	0.89	1.241	2.939	4.206
923	0.889	1.241	2.94	4.208
923.5	0.89	1.242	2.942	4.212
924	0.89	1.243	2.94	4.213
924.5	0.89	1.242	2.939	4.209
925	0.89	1.241	2.938	4.207
925.5	0.89	1.239	2.94	4.21
926	0.889	1.239	2.945	4.208
926.5	0.889	1.238	2.946	4.211
927	0.889	1.239	2.947	4.218
927.5	0.889	1.238	2.945	4.218
928	0.889	1.238	2.942	4.217
928.5	0.89	1.237	2.94	4.212
929	0.89	1.236	2.94	4.211
929.5	0.89	1.236	2.942	4.212
930	0.889	1.236	2.944	4.213
930.5	0.889	1.237	2.945	4.214
931	0.889	1.237	2.946	4.216
931.5	0.89	1.237	2.944	4.222
932	0.891	1.237	2.942	4.216
932.5	0.891	1.236	2.941	4.215
933	0.89	1.235	2.943	4.214
933.5	0.889	1.234	2.946	4.214
934	0.889	1.234	2.947	4.219
934.5	0.889	1.234	2.945	4.22
935	0.89	1.235	2.943	4.216
935.5	0.89	1.235	2.94	4.211
936	0.89	1.235	2.941	4.199
936.5	0.89	1.234	2.939	4.193
937	0.89	1.233	2.941	4.192
937.5	0.89	1.232	2.942	4.193
938	0.89	1.232	2.942	4.198
938.5	0.89	1.232	2.941	4.201
939	0.89	1.232	2.938	4.2
939.5	0.89	1.232	2.937	4.197
940	0.89	1.231	2.936	4.191
940.5	0.889	1.23	2.939	4.189
941	0.889	1.229	2.94	4.188
941.5	0.889	1.229	2.939	4.191
942	0.889	1.229	2.939	4.19
942.5	0.888	1.229	2.938	4.189
943	0.889	1.228	2.935	4.189
943.5	0.889	1.228	2.935	4.185
944	0.889	1.228	2.936	4.184
944.5	0.889	1.227	2.936	4.183
945	0.889	1.226	2.938	4.185
945.5	0.89	1.225	2.939	4.193
946	0.889	1.226	2.938	4.197
946.5	0.89	1.226	2.935	4.203
947	0.89	1.225	2.933	4.203
947.5	0.89	1.225	2.933	4.201
948	0.89	1.224	2.932	4.2
948.5	0.89	1.224	2.934	4.202
949	0.89	1.223	2.935	4.207
949.5	0.89	1.223	2.937	4.211
950	0.891	1.224	2.936	4.21
950.5	0.891	1.223	2.933	4.209
951	0.891	1.223	2.933	4.205
951.5	0.892	1.223	2.932	4.205
952	0.892	1.222	2.936	4.204
952.5	0.892	1.221	2.936	4.204
953	0.892	1.221	2.936	4.209
953.5	0.892	1.221	2.935	4.208
954	0.893	1.221	2.934	4.209
954.5	0.893	1.221	2.931	4.204
955	0.893	1.221	2.932	4.199
955.5	0.893	1.22	2.934	4.198
956	0.892	1.219	2.936	4.197
956.5	0.892	1.219	2.937	4.203
957	0.893	1.218	2.938	4.208
957.5	0.893	1.218	2.938	4.206
958	0.894	1.218	2.934	4.205
958.5	0.894	1.218	2.935	4.199
959	0.894	1.217	2.936	4.196
959.5	0.894	1.216	2.937	4.192
960	0.894	1.216	2.938	4.194
960.5	0.893	1.215	2.938	4.202
961	0.893	1.215	2.938	4.205
961.5	0.894	1.215	2.936	4.206
962	0.894	1.214	2.935	4.202
962.5	0.894	1.213	2.933	4.202
963	0.894	1.213	2.936	4.202
963.5	0.893	1.212	2.937	4.202
964	0.893	1.211	2.939	4.205
964.5	0.893	1.211	2.938	4.206
965	0.894	1.211	2.938	4.211
965.5	0.894	1.211	2.935	4.212
966	0.894	1.21	2.933	4.209
966.5	0.894	1.21	2.932	4.209
967	0.893	1.209	2.934	4.206
967.5	0.893	1.209	2.934	4.204
968	0.893	1.208	2.935	4.21
968.5	0.893	1.208	2.936	4.212
969	0.893	1.208	2.933	4.213
969.5	0.893	1.208	2.931	4.212
970	0.893	1.207	2.932	4.211
970.5	0.893	1.207	2.933	4.21
971	0.893	1.207	2.935	4.209
971.5	0.893	1.206	2.936	4.211
972	0.893	1.206	2.938	4.217
972.5	0.893	1.207	2.937	4.218
973	0.893	1.207	2.935	4.218
973.5	0.893	1.206	2.933	4.213
974	0.894	1.206	2.935	4.213
974.5	0.893	1.205	2.936	4.212
975	0.893	1.205	2.938	4.213
975.5	0.893	1.205	2.938	4.215
976	0.893	1.205	2.939	4.217
976.5	0.893	1.205	2.938	4.218
977	0.894	1.205	2.936	4.216
977.5	0.894	1.204	2.936	4.214
978	0.894	1.203	2.937	4.213
978.5	0.894	1.203	2.938	4.213
979	0.893	1.203	2.938	4.215
979.5	0.893	1.203	2.939	4.219
980	0.894	1.203	2.939	4.219
980.5	0.894	1.203	2.935	4.219
981	0.894	1.203	2.934	4.216
981.5	0.894	1.202	2.934	4.215
982	0.894	1.202	2.934	4.214
982.5	0.894	1.201	2.935	4.213
983	0.894	1.201	2.935	4.214
983.5	0.894	1.201	2.936	4.215
984	0.895	1.201	2.936	4.218
984.5	0.895	1.201	2.933	4.216
985	0.895	1.201	2.934	4.213
985.5	0.895	1.2	2.934	4.212
986	0.895	1.2	2.937	4.212
986.5	0.895	1.2	2.937	4.212
987	0.895	1.2	2.938	4.215
987.5	0.895	1.2	2.937	4.214
988	0.896	1.2	2.935	4.215
988.5	0.896	1.2	2.935	4.212
989	0.896	1.2	2.935	4.211
989.5	0.896	1.199	2.936	4.211
990	0.896	1.199	2.937	4.212
990.5	0.896	1.199	2.937	4.216
991	0.896	1.199	2.939	4.216
991.5	0.897	1.199	2.938	4.216
992	0.897	1.199	2.937	4.214
992.5	0.897	1.199	2.937	4.211
993	0.897	1.198	2.937	4.21
993.5	0.897	1.198	2.938	4.211
994	0.897	1.197	2.938	4.213
994.5	0.896	1.197	2.938	4.214
995	0.897	1.197	2.938	4.214
995.5	0.897	1.198	2.935	4.215
996	0.897	1.198	2.932	4.212
996.5	0.897	1.198	2.93	4.209
997	0.897	1.198	2.928	4.207
997.5	0.897	1.198	2.927	4.204
998	0.897	1.198	2.927	4.205
998.5	0.897	1.198	2.927	4.205
999	0.897	1.199	2.924	4.205
999.5	0.898	1.199	2.922	4.204
1000	0.898	1.2	2.92	4.201
