# Supplementary material for: Self-activating anti-infection implant
Source: Nat Commun. 2021 Nov 25;12:6907. doi: 10.1038/s41467-021-27217-4 (PMC8617033; doi:10.1038/s41467-021-27217-4)
Supplement: Supplementary file 4 — Source data [file 41467_2021_27217_MOESM4_ESM.zip › Source Data-2021-10-16/Fig 2/Fig 2h.xlsx]

## Sheet: Sheet1
	MoS2-Ti6	HA/MoS2-Ti6
Photon energy (eV)	（Ahn)2	（Ahn)2
6.2	6221.49	2753.16
6.18454	6172.99	2716.84
6.16915	6168.45	2689.24
6.15385	6220.11	2644.17
6.13861	6245.51	2631.73
6.12346	6290.24	2590
6.10837	6299.95	2585.95
6.09337	6333.84	2558.44
6.07843	6402.64	2532.44
6.06357	6490.01	2545.7
6.04878	6543.25	2515.07
6.03406	6538.74	2501.03
6.01942	6506.07	2505.15
6.00484	6470.73	2473.28
5.99034	6506.02	2503.73
5.9759	6502.62	2518
5.96154	6511.75	2513.07
5.94724	6500.67	2495.09
5.93301	6561.56	2466.64
5.91885	6553.25	2476.04
5.90476	6638.96	2471.89
5.89074	6641.98	2453.74
5.87678	6657.45	2429.94
5.86288	6621.23	2399.47
5.84906	6667.18	2386.45
5.83529	6661.54	2400.9
5.8216	6697.79	2411.89
5.80796	6671.19	2388.67
5.79439	6707.27	2392.23
5.78089	6656.22	2376.58
5.76744	6686.46	2376.21
5.75406	6711.92	2392.14
5.74074	6729.77	2357.61
5.72748	6740.04	2337.86
5.71429	6759.66	2323.79
5.70115	6740.78	2301.62
5.68807	6736.95	2291.62
5.67506	6717.31	2257.89
5.6621	6717.26	2248.67
5.6492	6691.31	2226.15
5.63636	6717.17	2206.51
5.62358	6700.55	2215
5.61086	6687.69	2198.14
5.59819	6678.56	2165.24
5.58559	6639.4	2157.06
5.57303	6611.41	2140.67
5.56054	6616.12	2140.33
5.5481	6604.58	2126.15
5.53571	6628.2	2123.81
5.52339	6625.66	2107.76
5.51111	6600.72	2093.36
5.49889	6578.61	2094.64
5.48673	6550.42	2084.38
5.47461	6556.95	2073.2
5.46256	6534.28	2077.99
5.45055	6534.64	2071.85
5.4386	6540.27	2055.86
5.4267	6497.67	2041.96
5.41485	6461.49	2035.5
5.40305	6442.91	2026.15
5.3913	6414.92	2012.03
5.37961	6424.15	2017.3
5.36797	6430.76	2010.5
5.35637	6464.88	2005.18
5.34483	6457.65	1997.98
5.33333	6453.02	2002.74
5.32189	6462.09	2005.1
5.31049	6449.79	2006.03
5.29915	6447.76	1998.88
5.28785	6439.8	1991.31
5.2766	6432.72	1985.67
5.26539	6418.08	1979.59
5.25424	6395.96	1967.48
5.24313	6374.8	1958.24
5.23207	6357.11	1947.68
5.22105	6322.89	1938.56
5.21008	6327.81	1932.26
5.19916	6341.82	1930.56
5.18828	6355.79	1925.67
5.17745	6351.54	1926.72
5.16667	6353.9	1920.97
5.15593	6363.65	1919.31
5.14523	6383.23	1921.26
5.13458	6393.72	1922.76
5.12397	6429.63	1920.66
5.1134	6428.53	1906.93
5.10288	6427.45	1899.54
5.0924	6430.45	1895.29
5.08197	6433.43	1888.86
5.07157	6443.74	1892.6
5.06122	6451.56	1888.84
5.05092	6456.93	1876.77
5.04065	6458.23	1866.54
5.03043	6467.6	1860.71
5.02024	6489.89	1867.04
5.0101	6497.57	1868.59
5	6508.46	1864.51
4.98994	6532.2	1859.6
4.97992	6538.98	1854.28
4.96994	6540.1	1851.13
4.96	6561.29	1852.26
4.9501	6571.99	1849.13
4.94024	6569.83	1847.71
4.93042	6563.69	1843.76
4.92063	6579.12	1835.61
4.91089	6602.47	1831.7
4.90119	6601.86	1826.98
4.89152	6613.19	1821.04
4.88189	6623.68	1814.29
4.8723	6622.24	1809.24
4.86275	6635.05	1802.15
4.85323	6654.96	1799.63
4.84375	6670.07	1794.66
4.83431	6686.71	1788.08
4.8249	6680.42	1785.61
4.81553	6680.46	1773
4.8062	6694.64	1765.33
4.79691	6694.65	1759.71
4.78764	6695.43	1753.73
4.77842	6701.7	1753.37
4.76923	6707.16	1743.85
4.76008	6721.96	1737.16
4.75096	6729.71	1735.26
4.74187	6739.76	1732.18
4.73282	6751.34	1731.08
4.72381	6748.14	1732.35
4.71483	6758.12	1732.43
4.70588	6764.19	1729.78
4.69697	6792.68	1729.09
4.68809	6785.55	1728.01
4.67925	6775.36	1723.05
4.67043	6751.4	1718.11
4.66165	6762.03	1712.81
4.65291	6761.15	1711.39
4.64419	6783.19	1702.69
4.63551	6791.44	1692.51
4.62687	6779.06	1688.87
4.61825	6753.08	1680.31
4.60967	6751.46	1674.07
4.60111	6746.83	1664.11
4.59259	6755.79	1660.57
4.5841	6743.63	1653.69
4.57565	6749.56	1651.31
4.56722	6726.22	1647.09
4.55882	6725.42	1645.1
4.55046	6729.85	1637.23
4.54212	6721.6	1635.64
4.53382	6728.25	1633.33
4.52555	6740.82	1633.59
4.5173	6732.58	1628.37
4.50909	6719.95	1623.91
4.50091	6725.81	1618.74
4.49275	6722.07	1614.69
4.48463	6719.09	1610.65
4.47653	6713.18	1608.79
4.46847	6722.68	1601.57
4.46043	6716.05	1592.25
4.45242	6717.48	1590.44
4.44444	6727.64	1588.29
4.43649	6721.04	1584.02
4.42857	6698.51	1574.5
4.42068	6703.58	1571.7
4.41281	6695.62	1568.21
4.40497	6702.83	1561.94
4.39716	6703.54	1562.31
4.38938	6700.66	1563.03
4.38163	6689.18	1557.51
4.3739	6689.2	1554.78
4.3662	6704.22	1554.81
4.35852	6709.92	1554.85
4.35088	6707.76	1556.26
4.34326	6702.76	1554.57
4.33566	6702.75	1552.56
4.3281	6689.29	1546.12
4.32056	6687.18	1539.04
4.31304	6675.92	1538.09
4.30556	6669.63	1530.4
4.29809	6664.06	1528.45
4.29066	6665.52	1527.86
4.28325	6652.99	1518.58
4.27586	6659.35	1515.35
4.2685	6673.35	1513.79
4.26117	6700.58	1511.24
4.25386	6715.9	1509.36
4.24658	6738.16	1506.5
4.23932	6745.05	1508.26
4.23208	6756.1	1503.12
4.22487	6761.56	1497.68
4.21769	6785.05	1494.87
4.21053	6808.51	1492.4
4.20339	6812.48	1488.97
4.19628	6802.59	1487.17
4.18919	6811.4	1487.63
4.18212	6810.52	1481.66
4.17508	6835.85	1479.88
4.16807	6846.65	1477.15
4.16107	6853.97	1477.95
4.1541	6870.92	1477.15
4.14716	6853.45	1470.63
4.14023	6841.54	1469.21
4.13333	6851.56	1468.12
4.12646	6845.84	1460.08
4.1196	6826.51	1460.58
4.11277	6815.43	1457.62
4.10596	6820.66	1454.68
4.09917	6823.16	1446.13
4.09241	6794.59	1440.74
4.08567	6789.04	1436.93
4.07895	6780.83	1433.13
4.07225	6772.65	1425.04
4.06557	6751.8	1419.15
4.05892	6764.39	1412.98
4.05229	6761.61	1409.59
4.04568	6747.54	1404.38
4.03909	6745.47	1403.74
4.03252	6738.11	1402.5
4.02597	6741.35	1403.68
4.01945	6733.36	1402.74
4.01294	6691.22	1400.01
4.00646	6662.42	1409.89
4	6644.86	1406.25
3.99356	6612.43	1399.33
3.98714	6561.44	1398.12
3.98074	6513.38	1396.01
3.97436	6465.01	1388.58
3.968	6419.51	1379.71
3.96166	6376.22	1372.08
3.95534	6347.07	1375.03
3.94904	6316.83	1365.68
3.94277	6270.5	1363.67
3.93651	6228.85	1359.06
3.93027	6197.36	1360.26
3.92405	6146.34	1351.33
3.91785	6126.32	1349.37
3.91167	6074.04	1347.99
3.90551	6030.64	1342.31
3.89937	5991.75	1332.4
3.89325	5968.74	1325.1
3.88715	5938.06	1320.1
3.88106	5890.26	1315.69
3.875	5861.18	1307.09
3.86895	5828.72	1309.45
3.86293	5787.64	1305.93
3.85692	5761.45	1302.99
3.85093	5724.91	1303.11
3.84496	5683.37	1295.47
3.83901	5625.98	1291.47
3.83308	5566.77	1287.48
3.82716	5522.27	1286.8
3.82126	5467.34	1284.48
3.81538	5438.14	1276.16
3.80952	5383.93	1270.89
3.80368	5323.48	1268.08
3.79786	5280.66	1258.26
3.79205	5243.64	1258.99
3.78626	5202.48	1258.9
3.78049	5164.33	1254.8
3.77473	5124.82	1251.25
3.769	5078.59	1247.45
3.76328	5034.31	1245.26
3.75758	5007.89	1247.06
3.75189	4956.76	1237.47
3.74622	4903.94	1238.48
3.74057	4861.48	1234.75
3.73494	4815.69	1228.41
3.72932	4767.17	1224.46
3.72372	4716.48	1217.66
3.71814	4667.74	1213.75
3.71257	4609.81	1209.87
3.70703	4556.42	1200.59
3.70149	4534.84	1201.11
3.69598	4499.99	1196.51
3.69048	4453.05	1192.19
3.68499	4407.48	1185.09
3.67953	4362.27	1182.59
3.67407	4323.22	1177.58
3.66864	4292.64	1170.08
3.66322	4262.73	1166.87
3.65782	4220.64	1164.18
3.65243	4172.28	1160.51
3.64706	4136.53	1155.61
3.6417	4102.44	1152.46
3.63636	4067.66	1148.84
3.63104	4041.43	1144.25
3.62573	4005.72	1141.64
3.62044	3970.73	1139.53
3.61516	3931.91	1133.05
3.6099	3906.47	1129.51
3.60465	3875.35	1123.33
3.59942	3844.45	1119.59
3.5942	3806.65	1114.18
3.589	3777.98	1113.83
3.58382	3742.47	1108.71
3.57864	3720.32	1103.6
3.57349	3693.95	1097.82
3.56835	3664.29	1096.55
3.56322	3634.41	1091.28
3.55811	3609.44	1088.63
3.55301	3581.65	1085.04
3.54793	3554.47	1081.7
3.54286	3529.99	1077.22
3.5378	3506.5	1072.99
3.53276	3483.17	1071.09
3.52774	3456.65	1068.05
3.52273	3433.2	1066.16
3.51773	3410.31	1064.29
3.51275	3386.74	1061.96
3.50778	3361.28	1059.42
3.50282	3342.88	1056.65
3.49788	3320.54	1052.77
3.49296	3297.94	1051.62
3.48805	3269.9	1048.66
3.48315	3248.8	1047.07
3.47826	3227.03	1041.89
3.47339	3204.61	1037.85
3.46853	3185.86	1032.94
3.46369	3168.38	1027.84
3.45886	3147.12	1024.31
3.45404	3120.97	1021.01
3.44924	3102.29	1014.88
3.44444	3083.73	1011.84
3.43967	3061.46	1007.29
3.4349	3042.37	1004.28
3.43015	3023.76	1002.16
3.42541	3004.14	1002.86
3.42069	2992.49	1002.26
3.41598	2974.93	1000.15
3.41128	2963.04	997.399
3.40659	2948.24	995.305
3.40192	2932.05	992.148
3.39726	2918.51	989.859
3.39261	2901.02	986.513
3.38798	2884.72	983.607
3.38336	2871.05	979.442
3.37875	2851.32	976.353
3.37415	2835.29	973.698
3.36957	2822.58	972.104
3.36499	2807.79	971.565
3.36043	2794.85	968.515
3.35589	2783.39	966.939
3.35135	2772.7	966.202
3.34683	2759.94	964.843
3.34232	2745.5	962.659
3.33782	2732.88	960.897
3.33333	2720.32	958.522
3.32886	2710.59	956.98
3.3244	2696.42	955.854
3.31995	2683.7	954.732
3.31551	2664.54	953.819
3.31108	2650.6	952.499
3.30667	2638.78	951.797
3.30226	2628.03	949.263
3.29787	2612.95	948.162
3.29349	2603.32	946.455
3.28912	2590.06	943.744
3.28477	2579.53	941.649
3.28042	2572.05	940.568
3.27609	2564.92	938.887
3.27177	2554.85	935.011
3.26746	2541.53	931.75
3.26316	2529.92	930.892
3.25887	2520	929.043
3.25459	2508.5	928.192
3.25033	2499	928.928
3.24607	2488.58	928.871
3.24183	2480.78	928.814
3.2376	2474.96	929.349
3.23338	2467.86	930.277
3.22917	2464.01	931.795
3.22497	2460.48	932.325
3.22078	2455.37	932.263
3.2166	2451.87	931.417
3.21244	2447.11	930.964
3.20828	2443.32	929.926
3.20413	2438.28	928.501
3.2	2431.04	927.081
3.19588	2432.03	927.027
3.19176	2429.86	925.419
3.18766	2425.81	924.204
3.18357	2424.6	922.413
3.17949	2425.9	920.821
3.17542	2427.51	919.619
3.17136	2427.24	918.037
3.16731	2430.4	916.653
3.16327	2434.18	914.89
3.15924	2434.53	912.942
3.15522	2435.81	911.001
3.15121	2441.44	909.638
3.14721	2446.75	908.089
3.14322	2447.08	907.682
3.13924	2451.45	904.63
3.13527	2456.74	903.286
3.13131	2459.54	902.323
3.12736	2465.75	900.236
3.12343	2471.64	899.843
3.1195	2478.76	898.702
3.11558	2480.91	897.565
3.11167	2489.26	896.991
3.10777	2497.92	895.488
3.10388	2502.52	895.662
3.1	2508.06	894.351
3.09613	2512.34	893.414
3.09227	2517.24	891.742
3.08842	2523.68	889.706
3.08458	2526.08	888.414
3.08075	2533.43	886.391
3.07692	2533.03	885.108
3.07311	2534.8	883.464
3.06931	2537.49	881.096
3.06551	2538.63	880.01
3.06173	2539.76	878.565
3.05795	2537.81	878.03
3.05419	2536.49	876.592
3.05043	2535.47	875.158
3.04668	2532.62	874.45
3.04294	2527.63	871.946
3.03922	2522.66	870.886
3.0355	2516.18	870.188
3.03178	2510.95	868.24
3.02808	2506.64	866.3
3.02439	2502.04	864.721
3.02071	2496.25	862.971
3.01703	2491.38	862.112
3.01337	2483.23	860.726
3.00971	2480.8	861.109
3.00606	2471.8	859.199
3.00242	2465.23	857.823
2.99879	2458.08	856.803
2.99517	2449.18	855.435
2.99156	2441.5	853.897
2.98795	2432.97	852.888
2.98436	2423.59	851.533
2.98077	2416.89	850.008
2.97719	2406.41	848.489
2.97362	2399.77	847.494
2.97006	2392.28	846.329
2.96651	2383.08	844.995
2.96296	2375.37	844.871
2.95943	2364.81	844.231
2.9559	2355.44	842.906
2.95238	2346.69	841.586
2.94887	2337.69	841.466
2.94537	2329.01	840.835
2.94187	2321.79	840.034
2.93839	2311.77	838.385
2.93491	2305.17	837.251
2.93144	2295.51	835.103
2.92798	2288.69	833.64
2.92453	2278.83	832.35
2.92108	2270.4	830.895
2.91765	2262.01	829.445
2.91422	2251.44	827.665
2.9108	2240.92	827.229
2.90739	2233.19	826.628
2.90398	2224.13	825.861
2.90058	2216.47	825.43
2.8972	2208.02	825.166
2.89382	2201.25	824.737
2.89044	2192.6	824.64
2.88708	2184.26	823.384
2.88372	2177.56	822.462
2.88037	2170.63	820.883
2.87703	2163.19	819.968
2.8737	2156.04	818.891
2.87037	2148.13	817.325
2.86705	2140.51	816.091
2.86374	2131.86	815.352
2.86044	2123.78	813.962
2.85714	2116	813.064
2.85386	2107.2	811.845
2.85057	2098.44	811.116
2.8473	2088.42	810.389
2.84404	2080.26	809.502
2.84078	2072.13	809.102
2.83753	2065.07	807.897
2.83429	2055.98	807.178
2.83105	2048.21	806.14
2.82782	2040.48	804.623
2.8246	2034.56	804.073
2.82139	2027.9	803.363
2.81818	2023.54	802.816
2.81498	2017.18	801.791
2.81179	2010.34	801.088
2.80861	2003.53	800.068
2.80543	1998.24	798.735
2.80226	1992.23	797.881
2.7991	1986.74	797.819
2.79594	1980.77	796.968
2.79279	1974.07	796.277
2.78965	1967.41	795.116
2.78652	1960.03	795.058
2.78339	1954.15	794.058
2.78027	1947.81	794.158
2.77716	1940.76	793.319
2.77405	1934.71	793.263
2.77095	1928.68	792.271
2.76786	1921.47	791.593
2.76477	1914.77	790.762
2.76169	1907.37	790.554
2.75862	1901.68	789.106
2.75556	1895.3	788.591
2.7525	1888.22	787.151
2.74945	1882.84	786.177
2.7464	1876.53	785.514
2.74336	1869.77	784.545
2.74033	1864.22	783.426
2.73731	1859.17	782.004
2.73429	1853.42	780.433
2.73128	1846.99	779.172
2.72827	1840.82	778.372
2.72527	1833.74	778.182
2.72228	1828.79	777.385
2.7193	1823.85	776.136
2.71632	1817.54	775.041
2.71335	1810.56	774.403
2.71038	1803.61	773.314
2.70742	1797.15	772.68
2.70447	1791.4	772.047
2.70153	1785.68	770.666
2.69859	1780.88	769.588
2.69565	1773.83	768.813
2.69273	1765.23	767.592
2.6898	1758.92	766.523
2.68689	1752.86	764.566
2.68398	1747.04	764.396
2.68108	1741.48	763.633
2.67819	1735.26	762.724
2.6753	1727.52	761.227
2.67241	1721.58	759.881
2.66954	1715.88	758.688
2.66667	1710.43	757.644
2.6638	1704.34	756.457
2.66094	1700.02	755.712
2.65809	1694.63	754.239
2.65525	1689.47	753.062
2.65241	1683.68	752.179
2.64957	1678.79	751.153
2.64674	1673.04	749.986
2.64392	1667.31	749.111
2.64111	1662.26	747.805
2.6383	1657.22	746.792
2.63549	1651.77	745.781
2.6327	1646.34	744.486
2.6299	1640.72	743.768
2.62712	1635.54	742.479
2.62434	1630.6	741.766
2.62156	1625.04	741.055
2.6188	1619.5	739.064
2.61603	1614.62	737.789
2.61328	1609.33	736.235
2.61053	1603.64	734.969
2.60778	1597.97	733.707
2.60504	1592.54	732.166
2.60231	1586.71	730.349
2.59958	1581.52	728.819
2.59686	1576.98	727.293
2.59414	1570.8	726.611
2.59143	1564.65	725.513
2.58873	1558.52	724.417
2.58603	1553.23	722.907
2.58333	1547.76	721.54
2.58065	1542.31	720.455
2.57796	1536.88	719.096
2.57529	1531.88	718.155
2.57261	1525.48	716.942
2.56995	1521.32	715.182
2.56729	1516.77	713.565
2.56463	1511.64	712.5
2.56198	1505.93	711.302
2.55934	1500.05	710.108
2.5567	1495.57	708.372
2.55407	1490.92	706.778
2.55144	1484.9	704.918
2.54882	1479.69	702.929
2.5462	1474.31	701.486
2.54359	1468.36	699.779
2.54098	1463.41	697.809
2.53838	1457.7	695.845
2.53579	1454.14	694.022
2.5332	1447.7	692.471
2.53061	1442.63	691.059
2.52803	1438.92	688.987
2.52546	1435.23	688.247
2.52289	1430.59	686.583
2.52033	1426.54	685.188
2.51777	1421.56	683.403
2.51521	1417.35	681.623
2.51266	1412.02	680.111
2.51012	1408.6	678.474
2.50758	1404.44	677.102
2.50505	1399.73	675.735
2.50252	1394.29	673.593
2.5	1388.68	672.235
2.49748	1384.03	670.494
2.49497	1379.94	669.146
2.49246	1375.32	667.028
2.48996	1371.27	665.047
2.48746	1367.05	663.842
2.48497	1362.48	662.513
2.48248	1357.74	661.315
2.48	1353.75	659.61
2.47752	1350.5	658.166
2.47505	1346.71	656.853
2.47258	1342.21	655.291
2.47012	1338.46	654.112
2.46766	1333.63	652.937
2.46521	1328.64	650.885
2.46276	1323.68	649.216
2.46032	1318.91	646.927
2.45788	1313.8	645.645
2.45545	1309.42	644.243
2.45302	1304.53	642.596
2.45059	1299.3	640.954
2.44817	1295.15	639.813
2.44576	1291.89	638.799
2.44335	1288.12	637.418
2.44094	1285.06	635.794
2.43854	1281.14	634.053
2.43615	1277.4	632.44
2.43376	1272.81	630.222
2.43137	1269.1	629.109
2.42899	1265.58	627.147
2.42661	1261.55	625.677
2.42424	1257.2	623.728
2.42188	1253.2	622.389
2.41951	1248.53	621.055
2.41715	1244.56	620.086
2.4148	1241.12	618.638
2.41245	1237.86	616.956
2.41011	1233.93	615.399
2.40777	1230.35	614.443
2.40543	1227.29	612.418
2.4031	1223.74	611.469
2.40077	1220.19	609.812
2.39845	1216.5	608.041
2.39614	1213.14	606.631
2.39382	1208.81	604.871
2.39151	1204.81	603.705
2.38921	1201.33	601.722
2.38691	1197.54	599.979
2.38462	1193.26	598.359
2.38232	1189.65	596.396
2.38004	1185.89	594.787
2.37776	1182.47	593.531
2.37548	1178.74	591.817
2.37321	1175.51	590.684
2.37094	1172.94	589.786
2.36867	1169.56	588.775
2.36641	1166.2	587.307
2.36416	1163.33	586.417
2.3619	1159.67	584.73
2.35966	1155.54	583.617
2.35741	1152.54	581.939
2.35518	1149.24	581.062
2.35294	1145.78	579.28
2.35071	1142.02	577.504
2.34848	1139.07	575.96
2.34626	1135.33	574.083
2.34405	1131.29	572.774
2.34183	1128.21	571.581
2.33962	1125.46	569.721
2.33742	1121.46	568.202
2.33522	1118.41	566.354
2.33302	1115.22	564.845
2.33083	1112.03	563.341
2.32864	1108.55	561.953
2.32645	1105.23	560.678
2.32427	1101.93	559.188
2.3221	1098.32	557.703
2.31993	1095.5	556.331
2.31776	1092.69	555.074
2.31559	1089.27	553.493
2.31343	1086.02	552.243
2.31128	1082.63	551.214
2.30912	1079.4	549.863
2.30698	1077.09	549.273
2.30483	1074.18	547.821
2.30269	1071.13	546.589
2.30056	1068.09	545.468
2.29842	1064.31	544.135
2.2963	1061.6	543.128
2.29417	1058.59	541.803
2.29205	1056.19	540.269
2.28994	1053.05	538.847
2.28782	1050.36	537.005
2.28571	1047.69	535.486
2.28361	1044.43	534.078
2.28151	1041.63	532.675
2.27941	1038.83	531.275
2.27732	1035.6	530.195
2.27523	1032.97	529.014
2.27314	1029.18	527.418
2.27106	1026.86	526.348
2.26898	1023.68	525.385
2.26691	1020.5	524.425
2.26484	1017.92	523.157
2.26277	1014.62	521.996
2.26071	1012.62	520.735
2.25865	1010.35	519.272
2.2566	1007.65	517.917
2.25455	1005.39	517.283
2.2525	1002.57	516.139
2.25045	1000.46	515.101
2.24841	997.657	513.861
2.24638	994.858	512.727
2.24434	992.493	511.8
2.24231	989.429	510.469
2.24029	986.938	509.244
2.23827	984.596	508.325
2.23625	981.419	507.107
2.23423	978.673	505.691
2.23222	975.517	504.079
2.23022	972.789	502.773
2.22821	970.625	501.67
2.22621	968.468	500.172
2.22422	966.178	499.176
2.22222	963.62	498.282
2.22023	960.518	496.598
2.21825	958.526	495.315
2.21626	956.128	494.331
2.21429	953.601	493.252
2.21231	951.081	492.078
2.21034	948.297	490.81
2.20837	945.387	489.936
2.20641	943.434	488.577
2.20444	940.946	487.222
2.20249	938.601	486.26
2.20053	936.262	485.397
2.19858	933.528	484.15
2.19663	931.607	483.196
2.19469	929.825	482.148
2.19275	927.513	481.104
2.19081	925.475	480.062
2.18888	922.645	479.311
2.18695	920.09	478.466
2.18502	918.072	477.719
2.1831	915.531	476.401
2.18118	913.922	475.469
2.17926	911.526	474.349
2.17735	909.138	473.421
2.17544	907.02	472.496
2.17353	904.646	471.669
2.17163	902.671	470.56
2.16973	900.701	469.549
2.16783	898.348	468.541
2.16594	896.131	468.098
2.16405	893.791	467.281
2.16216	891.716	466.467
2.16028	889.648	465.561
2.1584	887.328	464.565
2.15652	885.016	463.572
2.15465	882.71	462.674
2.15278	880.412	461.871
2.15091	878.248	460.978
2.14905	875.836	459.626
2.14719	873.558	458.83
2.14533	871.414	457.853
2.14347	869.15	457.246
2.14162	866.893	456.456
2.13978	864.642	455.304
2.13793	862.398	454.428
2.13609	860.161	453.554
2.13425	857.681	452.502
2.13242	855.833	451.724
2.13058	853.989	450.676
2.12876	851.281	449.632
2.12693	848.954	448.231
2.12511	846.881	447.193
2.12329	844.814	446.248
2.12147	842.876	445.216
2.11966	840.822	443.92
2.11785	839.632	442.716
2.11604	837.587	441.961
2.11424	835.059	440.764
2.11244	833.759	439.836
2.11064	831.732	438.999
2.10884	829.71	437.988
2.10705	827.695	436.98
2.10526	826.048	436.15
2.10348	824.164	435.323
2.10169	822.045	434.673
2.09992	820.413	433.5
2.09814	818.785	432.592
2.09637	816.562	432.035
2.09459	815.064	431.48
2.09283	813.689	430.752
2.09106	812.556	430.026
2.0893	810.949	429.042
2.08754	808.753	428.32
2.08579	807.038	427.341
2.08403	805.209	426.623
2.08228	803.739	426.165
2.08054	802.391	425.279
2.07879	800.458	424.395
2.07705	798.648	423.855
2.07531	796.258	423.317
2.07358	794.576	422.78
2.07185	793.016	422.159
2.07012	791.343	421.794
2.06839	789.442	421.176
2.06667	787.315	420.644
2.06495	786.12	419.943
2.06323	784.582	419.668
2.06151	783.393	419.055
2.0598	782.208	418.696
2.05809	780.565	418.17
2.05638	779.156	417.813
2.05468	777.865	417.372
2.05298	776.693	417.101
2.05128	775.637	416.579
2.04959	773.899	416.225
2.04789	772.28	415.621
2.0462	770.665	414.852
2.04452	768.828	414.418
2.04283	767.449	414.151
2.04115	766.073	413.47
2.03947	764.362	412.956
2.0378	762.994	412.443
2.03612	761.517	411.849
2.03445	759.707	411.338
2.03279	758.686	410.829
2.03112	758.003	410.568
2.02946	757.322	410.061
2.0278	756.084	409.472
2.02614	755.071	409.295
2.02449	754.506	409.2
2.02284	753.498	408.697
2.02119	752.049	408.276
2.01954	751.599	408.101
2.0179	750.266	407.844
2.01626	748.936	407.425
2.01462	747.279	407.089
2.01299	746.397	406.672
2.01135	745.406	406.093
2.00972	743.979	405.436
2.0081	742.337	404.86
2.00647	741.792	404.689
2.00485	740.484	404.116
2.00323	739.942	403.705
2.00161	738.639	403.455
2	737.122	403.126
1.99839	736.152	403.038
1.99678	734.642	402.87
1.99517	733.244	402.622
1.99357	732.606	402.375
1.99197	731.429	401.889
1.99037	730.148	401.802
1.98877	728.87	401.397
1.98718	727.81	401.232
1.98559	727.394	400.987
1.984	726.124	400.346
1.98241	725.391	400.023
1.98083	724.446	399.622
1.97925	723.503	399.617
1.97767	722.349	399.533
1.9761	721.517	399.212
1.97452	720.581	399.05
1.97295	719.646	398.573
1.97138	718.608	398.254
1.96982	717.573	397.936
1.96825	716.75	397.462
1.96669	715.93	396.988
1.96513	714.795	396.438
1.96358	714.399	395.81
1.96203	713.478	395.106
1.96047	712.141	394.56
1.95893	711.121	394.014
1.95738	710.312	393.703
1.95584	709.505	393.083
1.95429	708.283	392.618
1.95276	707.064	392.232
1.95122	706.056	391.847
1.94969	704.221	391.077
1.94815	703.012	390.694
1.94662	701.703	390.311
1.9451	700.088	390.006
1.94357	698.58	389.165
1.94205	697.281	389.092
1.94053	696.088	388.713
1.93901	695.102	388.258
1.9375	693.71	387.576
1.93599	692.525	387.352
1.93448	690.937	386.671
1.93297	689.454	385.689
1.93146	688.077	385.089
1.92996	686.5	384.565
1.92846	685.029	383.892
1.92696	683.461	383.069
1.92547	681.696	382.625
1.92397	680.539	382.182
1.92248	678.582	381.44
1.92099	677.231	381.449
1.9195	676.084	381.233
1.91802	674.939	380.644
1.91654	674.394	380.355
1.91506	673.054	379.693
1.91358	671.917	379.331
1.9121	670.584	378.821
1.91063	669.452	378.534
1.90916	668.521	378.1
1.90769	667.295	377.222
1.90623	665.975	376.569
1.90476	664.756	376.286
1.9033	663.147	375.709
1.90184	661.837	375.059
1.90038	660.335	374.411
1.89893	659.324	373.764
1.89748	657.829	373.046
1.89602	656.726	372.842
1.89458	655.432	372.346
1.89313	654.238	371.923
1.89169	653.24	371.648
1.89024	651.859	370.936
1.8888	650.481	370.662
1.88737	650.261	370.388
1.88593	649.08	370.043
1.8845	647.998	369.626
1.88307	646.727	369.137
1.88164	645.937	368.794
1.88021	644.958	368.596
1.87879	643.791	368.037
1.87737	643.102	367.985
1.87595	642.32	367.428
1.87453	641.064	367.088
1.87311	639.812	366.893
1.8717	638.563	366.411
1.87029	637.6	366.216
1.86888	636.639	366.093
1.86747	635.681	365.685
1.86606	634.536	365.206
1.86466	633.489	364.8
1.86326	632.256	364.607
1.86186	631.307	364.487
1.86047	630.36	364.224
1.85907	629.975	363.891
1.85768	629.684	363.629
1.85629	628.742	363.51
1.8549	627.895	363.532
1.85351	627.699	363.271
1.85213	626.762	363.011
1.85075	626.568	362.822
1.84937	625.542	362.562
1.84799	625.072	362.163
1.84661	624.418	362.256
1.84524	623.397	361.717
1.84387	622.838	361.11
1.8425	622.005	360.643
1.84113	621.082	360.667
1.83976	620.619	360.202
1.8384	619.791	360.017
1.83704	619.239	359.554
1.83568	618.14	359.23
1.83432	617.317	358.977
1.83296	616.404	358.655
1.83161	615.858	358.749
1.83026	615.222	358.359
1.82891	614.587	358.176
1.82756	613.772	358.271
1.82622	612.958	357.882
1.82487	612.508	357.907
1.82353	611.969	357.726
1.82219	611.791	357.338
1.82085	611.793	357.846
1.81952	611.165	357.39
1.81818	611.258	357.141
1.81685	610.812	356.481
1.81552	610.277	355.754
1.81419	610.101	355.781
1.81287	609.478	355.329
1.81154	609.303	355.22
1.81022	608.324	354.838
1.8089	607.081	353.708
1.80758	606.107	353.328
1.80626	604.869	353.289
1.80495	603.9	353.182
1.80364	603.288	352.804
1.80233	602.588	352.156
1.80102	601.979	351.577
1.79971	601.017	351.134
1.7984	600.234	350.491
1.7971	599.628	349.983
1.7958	598.936	349.342
1.7945	597.543	348.635
1.7932	596.767	348.131
1.79191	595.905	347.829
1.79061	594.171	347.527
1.78932	592.791	346.959
1.78803	591.589	346.259
1.78674	590.737	346.093
1.78546	589.626	345.927
1.78417	588.691	345.429
1.78289	588.97	344.933
1.78161	588.383	344.371
1.78033	587.366	343.811
1.77905	587.299	343.12
1.77778	586.63	343.023
1.7765	585.876	342.664
1.77523	585.639	341.976
1.77396	585.23	341.487
1.77269	584.822	341.392
1.77143	583.046	341.166
1.77016	582.214	340.614
1.7689	581.298	340.52
1.76764	579.618	339.839
1.76638	578.708	339.225
1.76512	577.46	338.807
1.76387	575.962	338.261
1.76262	575.059	337.715
1.76136	574.158	337.106
1.76011	574.186	336.563
1.75887	572.53	336.022
1.75762	571.131	335.288
1.75637	570.658	335.263
1.75513	569.515	334.596
1.75389	569.547	333.803
1.75265	568.575	333.395
1.75141	567.271	333.116
1.75018	565.721	332.518
1.74894	563.76	331.986
1.74771	563.381	331.645
1.74648	562.919	331.242
1.74525	561.713	330.713
1.74402	561.585	330.374
1.7428	560.218	329.973
1.74157	559.184	329.384
1.74035	558.564	328.858
1.73913	558.356	328.145
1.73791	557.82	327.245
1.73669	557.039	326.85
1.73548	555.851	326.769
1.73427	555.728	326.187
1.73305	553.727	325.606
1.73184	552.465	325.464
1.73064	551.451	325.072
1.72943	550.601	324.121
1.72822	548.699	323.98
1.72702	547.37	323.591
1.72582	545.237	322.273
1.72462	543.112	320.774
1.72342	540.112	319.526
1.72222	538.003	318.345
1.72103	536.778	317.474
1.71983	535.476	316.85
1.71864	533.86	315.922
1.71745	532.487	314.936
1.71626	530.88	314.196
1.71508	529.593	313.336
1.71389	528.31	312.418
1.71271	526.872	311.745
1.71153	525.361	311.013
1.71034	523.931	310.162
1.70917	522.818	309.374
1.70799	521.864	308.828
1.70681	521.068	308.283
1.70564	520.196	307.68
1.70447	519.404	307.078
1.7033	518.535	306.477
1.70213	517.824	305.997
1.70096	517.036	305.518
1.69979	516.019	305.099
1.69863	515.004	304.563
1.69747	514.222	304.028
1.69631	513.519	303.612
1.69515	512.433	303.079
1.69399	511.58	302.606
1.69283	510.729	302.134
1.69168	509.727	301.546
1.69052	508.88	301.076
1.68937	508.034	300.608
1.68822	507.039	300.081
1.68707	506.121	299.557
1.68593	505.206	299.149
1.68478	504.293	298.743
1.68364	503.382	298.221
1.6825	502.397	297.701
1.68136	501.566	297.239
1.68022	500.736	296.894
1.67908	499.983	296.377
1.67794	499.157	295.86
1.67681	498.257	295.403
1.67568	497.659	294.946
1.67454	496.838	294.433
1.67341	495.944	294.093
1.67229	495.052	293.468
1.67116	494.459	293.015
1.67003	493.497	292.506
1.66891	492.611	292.056
1.66779	491.8	291.606
1.66667	490.918	291.214
1.66555	490.111	290.71
1.66443	489.38	290.263
1.66331	488.724	289.874
1.6622	488.069	289.372
1.66109	487.342	288.985
1.65997	486.616	288.598
1.65886	485.819	288.212
1.65775	485.17	287.883
1.65665	484.522	287.442
1.65554	483.73	287.002
1.65444	483.012	286.62
1.65333	482.295	286.238
1.65223	481.436	285.856
1.65113	480.577	285.476
1.65003	479.866	285.04
1.64894	479.156	284.662
1.64784	478.303	284.283
1.64675	477.812	283.961
1.64565	477.106	283.418
1.64456	476.474	282.987
1.64347	475.771	282.612
1.64238	475.069	282.238
1.6413	474.297	281.755
1.64021	473.599	281.272
1.63913	472.759	280.79
1.63804	471.921	280.31
1.63696	471.228	279.83
1.63588	470.606	279.407
1.63481	469.702	278.929
1.63373	468.942	278.562
1.63265	468.113	278.25
1.63158	467.215	277.775
1.63051	466.46	277.301
1.62943	465.707	276.883
1.62837	465.095	276.465
1.6273	464.415	276.048
1.62623	463.666	275.686
1.62516	462.779	275.109
1.6241	461.894	274.642
1.62304	461.15	274.282
1.62198	460.268	273.87
1.62092	459.597	273.405
1.61986	458.65	272.887
1.6188	457.982	272.584
1.61774	457.247	272.229
1.61669	456.651	271.927
1.61564	456.056	271.626
1.61458	455.393	271.273
1.61353	454.595	270.814
1.61248	453.935	270.356
1.61144	453.139	269.899
1.61039	452.414	269.39
1.60934	451.759	268.987
1.6083	450.968	268.586
1.60726	450.384	268.185
1.60622	449.596	267.68
1.60518	449.014	267.334
1.60414	448.23	266.936
1.6031	447.65	266.486
1.60207	447.072	266.142
1.60103	446.495	265.798
1.6	445.784	265.403
1.59897	445.075	264.905
1.59794	444.636	264.616
1.59691	443.929	264.171
1.59588	443.291	263.779
1.59486	442.586	263.233
1.59383	441.884	262.792
1.59281	441.115	262.403
1.59178	440.349	262.117
1.59076	439.651	261.833
1.58974	439.021	261.446
1.58873	438.325	261.059
1.58771	437.698	260.623
1.58669	437.005	260.238
1.58568	436.314	259.854
1.58466	435.691	259.522
1.58365	434.936	259.089
1.58264	434.447	258.759
1.58163	433.827	258.429
1.58062	433.274	258.048
1.57962	432.526	257.72
1.57861	431.909	257.392
1.57761	431.36	257.115
1.57661	430.55	256.687
1.5756	429.938	256.412
1.5746	429.196	256.036
1.5736	428.587	255.812
1.57261	427.913	255.487
1.57161	427.176	255.113
1.57061	426.7	254.69
1.56962	426.031	254.318
1.56863	425.427	253.946
1.56764	424.889	253.625
1.56665	424.353	253.305
1.56566	423.817	252.935
1.56467	423.154	252.616
1.56368	422.427	252.248
1.5627	421.831	251.98
1.56171	421.044	251.564
1.56073	420.322	251.297
1.55975	419.601	250.882
1.55877	418.883	250.517
1.55779	418.42	250.104
1.55681	417.895	249.79
1.55583	417.371	249.428
1.55486	416.784	249.115
1.55388	416.072	248.852
1.55291	415.425	248.344
1.55194	414.778	247.985
1.55097	414.323	247.626
1.55	413.679	247.268
1.54903	413.099	246.959
1.54806	412.647	246.602
1.5471	412.006	246.343
1.54613	411.43	246.085
1.54517	410.73	245.778
1.54421	410.218	245.424
1.54325	409.708	245.07
1.54229	409.199	244.717
1.54133	408.69	244.509
1.54037	408.245	244.061
1.53942	407.8	243.71
1.53846	407.419	243.456
1.53751	406.666	243.154
1.53656	406.1	242.757
1.5356	405.535	242.409
1.53465	405.095	242.109
1.5337	404.594	241.81
1.53276	404.156	241.558
1.53181	403.657	241.26
1.53086	403.036	240.962
1.52992	402.477	240.618
1.52898	401.859	240.321
1.52803	401.302	239.978
1.52709	400.931	239.682
1.52615	400.376	239.293
1.52522	399.884	238.952
1.52428	399.271	238.611
1.52334	398.719	238.318
1.52241	398.109	238.025
1.52147	397.62	237.686
1.52054	397.193	237.489
1.51961	396.646	237.198
1.51868	395.979	236.861
1.51775	395.616	236.524
1.51682	395.192	236.281
1.51589	394.769	235.993
1.51497	394.227	235.704
1.51404	393.806	235.463
1.51312	393.265	235.13
1.5122	392.786	234.797
1.51127	392.248	234.511
1.51035	391.89	234.271
1.50943	391.353	234.032
1.50852	390.937	233.702
1.5076	390.342	233.325
1.50668	389.928	233.088
1.50577	389.395	232.759
1.50485	389.041	232.523
1.50394	388.451	232.241
1.50303	387.98	232.005
1.50212	388.576	231.541
1.50121	387.691	231.17
1.5003	385.689	230.434
1.4994	381.934	231.066
1.49849	378.434	229.151
1.49758	377.628	226.75
1.49668	379.152	223.692
1.49578	378.927	222.038
1.49488	380.276	220.57
1.49398	380.75	220.393
1.49308	379.942	220.615
1.49218	377.569	219.067
1.49128	372.899	216.428
1.49038	373.084	213.59
1.48949	373.442	210.86
1.4886	373.741	210.391
1.4877	375.481	209.536
1.48681	375.146	209.241
1.48592	374.754	209.163
1.48503	373.903	206.857
1.48414	371.336	204.015
1.48325	370.493	201.491
1.48237	370.963	199.948
1.48148	374.064	200.002
1.4806	377.462	198.635
1.47971	377.472	200.446
1.47883	375.645	200.291
1.47795	370.574	200.764
1.47707	367.976	200.734
1.47619	366.577	199.493
1.47531	365.858	198.798
1.47444	366.1	197.648
1.47356	368.036	198.948
1.47268	370.882	201.044
1.47181	369.027	201.306
1.47094	366.052	200.734
1.47007	365.281	198.047
1.46919	363.278	197.648
1.46832	363.184	197.331
1.46746	363.705	197.345
1.46659	362.102	199.922
1.46572	363.293	199.976
1.46486	361.414	199.615
1.46399	359.265	198.678
1.46313	356.904	196.551
1.46226	356.704	196.197
1.4614	358.992	194.822
1.46054	358.625	196.553
1.45968	360.25	197.551
1.45882	359.881	196.95
1.45797	357.03	196.923
1.45711	355.566	194.613
1.45625	356.027	193.249
1.4554	356.323	192.537
1.45455	357.994	192.352
1.45369	357.794	193.742
1.45284	357.705	194.973
1.45199	355.203	196.043
1.45114	353.75	195.165
1.45029	353.009	193.239
1.44944	352.379	192.49
1.4486	354.527	190.982
1.44775	354.385	193.448
1.44691	353.972	195.522
1.44606	353.07	196.184
1.44522	351.682	195.794
1.44438	350.515	194.154
1.44354	349.837	193.687
1.4427	350.888	193.021
1.44186	351.345	193.117
1.44102	351.098	194.497
1.44019	350.852	195.075
1.43935	350.014	196.096
1.43852	347.728	195.869
1.43768	346.468	193.876
1.43685	345.159	193.052
1.43602	345.666	193.068
1.43519	346.174	194.162
1.43436	345.773	194.377
1.43353	344.202	194.433
1.4327	342.16	194.687
1.43187	340.918	193.067
1.43104	339.839	192.13
1.43022	340.238	191.196
1.42939	340.215	190.897
1.42857	339.665	191.546
1.42775	338.696	191.878
1.42693	337.205	192.449
1.42611	336.137	191.753
1.42529	336.273	190.115
1.42447	336.305	189.858
1.42365	337.957	188.504
1.42283	339.035	188.679
1.42202	338.437	188.619
1.4212	336.796	188.91
1.42039	335.265	189.162
1.41958	334.621	188.01
1.41876	334.394	186.863
1.41795	334.582	186.146
1.41714	336.224	186.436
1.41633	336.723	187.269
1.41553	336.962	187.714
1.41472	334.246	188.353
1.41391	332.523	187.983
1.41311	331.32	186.57
1.4123	330.943	185.857
1.4115	332.726	185.184
1.41069	333.944	186.165
1.40989	334.286	186.569
1.40909	333.288	186.319
1.40829	330.857	186.376
1.40749	329.868	185.512
1.40669	328.677	184.805
1.4059	328.05	184.328
1.4051	328.544	184.424
1.4043	329.037	184.788
1.40351	329.123	185.075
1.40271	327.278	185.323
1.40192	325.895	184.923
1.40113	325.375	183.573
1.40034	324.906	183.101
1.39955	325.701	182.781
1.39876	325.99	182.801
1.39797	327.34	183.125
1.39718	327.376	182.767
1.3964	325.947	182.901
1.39561	326.135	182.281
1.39483	325.013	181.512
1.39404	324.447	181.007
1.39326	324.484	180.954
1.39248	324.922	181.35
1.39169	324.959	181.784
1.39091	323.643	181.693
1.39013	323.031	181.564
1.38936	322.868	180.987
1.38858	322.557	181.12
1.3878	323.143	180.918
1.38702	323.231	181.201
1.38625	323.467	181.222
1.38547	322.857	180.87
1.3847	321.552	181.041
1.38393	319.955	180.281
1.38316	318.758	178.709
1.38239	318.6	177.993
1.38162	318.985	177.537
1.38085	319.024	178.444
1.38008	319.409	178.836
1.37931	317.872	178.674
1.37854	317.077	178.586
1.37778	316.577	177.652
1.37701	316.079	176.612
1.37625	315.924	176.416
1.37549	316.797	176.622
1.37472	317.18	176.938
1.37396	316.926	177.218
1.3732	315.501	177.204
1.37244	314.227	176.424
1.37168	313.782	175.611
1.37092	313.29	174.945
1.37017	313.768	174.896
1.36941	313.955	175.682
1.36865	313.706	176.287
1.3679	313.457	176.165
1.36714	312.531	176.479
1.36639	311.897	176.176
1.36564	310.927	175.186
1.36489	311.066	174.74
1.36414	311.302	174.476
1.36339	311.248	175.041
1.36264	310.666	175.173
1.36189	309.605	175.305
1.36114	308.404	175.293
1.36039	307.589	174.633
1.35965	306.966	173.867
1.3589	306.677	173.283
1.35816	307.055	173.522
1.35742	306.909	173.762
1.35667	306.716	173.429
1.35593	305.574	173.561
1.35519	305.146	173.264
1.35445	304.67	172.469
1.35371	304.243	171.855
1.35297	304.384	171.49
1.35224	304.193	171.835
1.3515	304.239	172.037
1.35076	303.154	171.956
1.35003	302.73	172.052
1.34929	302.026	171.37
1.34856	301.51	170.796
1.34783	301.791	170.153
1.34709	302.212	170.144
1.34636	302.071	170.451
1.34563	301.977	170.055
1.3449	301.51	170.186
1.34417	300.856	169.827
1.34345	300.484	169.468
1.34272	299.74	169.04
1.34199	299.787	168.787
1.34127	299.603	168.884
1.34054	299.418	168.84
1.33982	298.77	168.449
1.33909	297.708	168.372
1.33837	297.202	168.016
1.33765	296.697	167.35
1.33693	296.792	167.239
1.33621	296.794	167.128
1.33549	296.843	167.19
1.33477	296.615	167.113
1.33405	295.883	166.899
1.33333	295.336	166.651
1.33262	294.744	166.369
1.3319	294.336	166.053
1.33119	294.294	165.498
1.33047	294.298	165.731
1.32976	294.119	165.587
1.32905	293.531	165.512
1.32833	292.807	165.335
1.32762	292.266	164.851
1.32691	292.271	164.607
1.3262	292.276	164.669
1.32549	292.417	164.799
1.32479	292.014	165.406
1.32408	291.974	165.604
1.32337	291.391	165.495
1.32267	290.945	165.285
1.32196	290.635	164.769
1.32126	290.415	164.357
1.32055	290.601	164.249
1.31985	290.472	164.277
1.31915	290.208	164.542
1.31845	289.54	164.503
1.31775	289.053	164.328
1.31705	288.836	163.985
1.31635	288.485	163.878
1.31565	288.447	163.772
1.31495	288.498	163.598
1.31426	288.327	163.66
1.31356	287.887	163.554
1.31286	287.449	163.448
1.31217	286.878	163.141
1.31148	286.486	162.466
1.31078	286.272	162.061
1.31009	286.413	161.523
1.3094	286.421	161.353
1.30871	286.119	161.315
1.30802	285.905	161.145
1.30733	285.339	160.876
1.30664	284.862	160.409
1.30595	284.342	159.975
1.30526	284.174	159.906
1.30458	284.271	159.771
1.30389	284.06	159.833
1.30321	283.806	159.665
1.30252	283.069	159.564
1.30184	282.728	159.429
1.30115	282.388	158.966
1.30047	282.179	158.832
1.29979	282.146	158.6
1.29911	282.199	158.762
1.29843	281.817	158.89
1.29775	281.26	158.756
1.29707	280.575	158.656
1.29639	280.238	158.131
1.29572	279.772	157.64
1.29504	279.523	157.638
1.29436	279.708	157.506
1.29369	279.373	157.732
1.29301	278.909	157.73
1.29234	278.489	157.792
1.29167	278.07	157.531
1.29099	277.651	156.881
1.29032	277.362	156.557
1.28965	277.46	156.297
1.28898	277.344	156.392
1.28831	277.227	156.23
1.28764	276.597	156.036
1.28697	276.053	155.938
1.28631	275.596	155.584
1.28564	275.353	155.358
1.28497	275.153	154.909
1.28431	275.337	154.653
1.28364	275.265	154.653
1.28298	275.15	154.525
1.28232	274.568	154.524
1.28165	274.242	154.492
1.28099	273.916	153.982
1.28033	273.506	153.728
1.27967	273.52	153.475
1.27901	273.577	153.348
1.27835	273.083	153.285
1.27769	272.76	153.159
1.27703	272.226	153.127
1.27638	271.694	152.812
1.27572	271.246	152.308
1.27506	271.009	152.089
1.27441	270.982	151.964
1.27375	270.998	152.028
1.2731	270.552	151.903
1.27245	270.065	151.81
1.27179	269.579	151.591
1.27114	269.303	151.311
1.27049	268.861	151.062
1.26984	268.669	150.814
1.26919	268.643	150.815
1.26854	268.41	150.755
1.26789	268.053	150.663
1.26725	267.571	150.54
1.2666	267.298	150.231
1.26595	266.901	149.892
1.26531	266.588	149.708
1.26466	266.894	149.524
1.26402	266.746	149.557
1.26337	266.557	149.498
1.26273	266.244	149.376
1.26209	265.767	149.286
1.26144	265.497	149.072
1.2608	265.063	148.89
1.26016	264.917	148.585
1.25952	264.976	148.526
1.25888	264.625	148.56
1.25824	264.315	148.44
1.25761	263.68	148.32
1.25697	263.372	148.169
1.25633	263.064	147.836
1.2557	262.838	147.717
1.25506	262.857	147.537
1.25443	262.632	147.51
1.25379	262.407	147.452
1.25316	261.939	147.303
1.25253	261.513	147.124
1.25189	261.289	146.732
1.25126	260.743	146.554
1.25063	260.641	146.437
1.25	260.54	146.38
1.24937	260.197	146.414
1.24874	259.975	146.357
1.24811	259.512	146.119
1.24748	259.292	145.852
1.24686	258.991	145.645
1.24623	258.851	145.498
1.24561	258.992	145.322
1.24498	259.052	145.326
1.24436	259.153	145.361
1.24373	259.053	145.305
1.24311	258.953	145.339
1.24248	258.734	145.163
1.24186	258.515	145.018
1.24124	258.536	144.843
1.24062	258.556	144.788
1.24	258.656	144.822
