# Supplementary material for: Self-activating anti-infection implant
Source: Nat Commun. 2021 Nov 25;12:6907. doi: 10.1038/s41467-021-27217-4 (PMC8617033; doi:10.1038/s41467-021-27217-4)
Supplement: Supplementary file 4 — Source data [file 41467_2021_27217_MOESM4_ESM.zip › Source Data-2021-10-16/Fig 2/Fig 2i.xlsx]

## Sheet: left
Binding Energy (eV)
16.8	190.853
16.78	257.098
16.76	351.026
16.74	410.964
16.72	414.096
16.7	560.226
16.68	609.603
16.66	734.398
16.64	1001.11
16.62	1204.83
16.6	1364.89
16.58	1852.91
16.56	2474.77
16.54	3689.55
16.52	5160.88
16.5	7534.53
16.48	10806.5
16.46	15475
16.44	27597.4
16.42	61082.4
16.4	117920
16.38	187727
16.36	231258
16.34	226833
16.32	189630
16.3	117782

## Sheet: right
Binding Energy (eV)
3	38888
2.98	38129.7
2.96	37619.7
2.94	37660.3
2.92	37462.9
2.9	36555
2.88	35984.9
2.86	35591.9
2.84	35420.1
2.82	34798.9
2.8	34971.7
2.78	34389.7
2.76	34171.3
2.74	33291.5
2.72	32790.1
2.7	32558.2
2.68	32171.7
2.66	31968
2.64	31358.8
2.62	30818.1
2.6	30594
2.58	29719.3
2.56	29083.1
2.54	29060.5
2.52	28675.5
2.5	28677.3
2.48	28155.5
2.46	27623.1
2.44	27750.6
2.42	27064.5
2.4	26861.4
2.38	27202.2
2.36	25708.8
2.34	25612
2.32	25220.3
2.3	24800.2
2.28	24293.3
2.26	24695.9
2.24	23698.2
2.22	23727.5
2.2	23280.1
2.18	23085.2
2.16	22946.4
2.14	22282.1
2.12	21833
2.1	21789.7
2.08	21225.1
2.06	20820.2
2.04	20801.9
2.02	20388.5
2	20493.9
1.98	20029.5
1.96	19532.5
1.94	19354.8
1.92	19417.2
1.9	18782
1.88	18191.5
1.86	18380.2
1.84	17962.7
1.82	17626
1.8	17840
1.78	17200.1
1.76	16920.9
1.74	16734.4
1.72	16575.5
1.7	16428.5
1.68	15815.4
1.66	15643.8
1.64	15557.1
1.62	15470.8
1.6	14805.9
1.58	14613
1.56	14492.9
1.54	13787.3
1.52	13906.6
1.5	13937.6
1.48	13498.3
1.46	13139.2
1.44	12816.1
1.42	12761.5
1.4	12712.7
1.38	12352.3
1.36	12142.2
1.34	11889.3
1.32	11740.5
1.3	11620.5
1.28	11234.4
1.26	11017.8
1.24	10901.5
1.22	10799.6
1.2	10523.3
1.18	10171.9
1.16	9982.53
1.14	10194.6
1.12	9448.56
1.1	9689.7
1.08	9523.05
1.06	9290.54
1.04	9059.42
1.02	9077.03
1	8959.87
0.98	8902.65
0.96	8670.17
0.94	8146.71
0.92	8128.29
0.9	7838.13
0.88	7426.25
0.86	7776.84
0.84	7740.95
0.82	7560.98
0.8	7206.57
0.78	6871.28
0.76	6844.12
0.74	6728.09
0.72	6672.93
0.7	6576.57
0.68	6366.88
0.66	6262.58
0.64	6059.75
0.62	6035.89
0.6	5878.16
0.58	5718.76
0.56	5507.06
0.54	5403.65
0.52	5413.57
0.5	5016.66
0.48	5002.25
0.46	4867.96
0.44	4857.46
0.42	4763.54
0.4	4713.61
0.38	4194.77
0.36	4378.16
0.34	4333.01
0.32	4160.34
0.3	4101.76
0.28	4209.25
0.26	3876.81
0.24	3814.25
0.22	3849.47
0.2	3689.15
0.18	3493.32
0.16	3552.66
0.14	3502.58
0.12	3208.21
0.1	3093.23
0.08	3255.41
0.06	2946.7
0.04	2967.8
0.02	2970.96
0	2801.4
-0.02	2507.8
-0.04	2569.94
-0.06	2489.12
-0.08	2385.68
-0.1	2354.52
-0.12	2053.93
-0.14	2089.56
-0.16	1948.57
-0.18	2012.32
-0.2	1820.29
-0.22	1754.06
-0.24	1732.78
-0.26	1715.75
-0.28	1510.61
-0.3	1476.15
-0.32	1320.78
-0.34	1161.29
-0.36	1087.25
-0.38	976.814
-0.4	973.681
-0.42	881.29
-0.44	860.804
-0.46	758.322
-0.48	764.877
-0.5	685.688
-0.52	688.542
-0.54	616.568
-0.56	589.248
-0.58	516.633
-0.6	460.986
-0.62	472.653
-0.64	477.938
-0.66	463.114
-0.68	374.802
-0.7	375.987
-0.72	415.997
-0.74	418.779
-0.76	409.393
-0.78	408.23
-0.8	373.349
-0.82	335.941
-0.84	394.808
-0.86	333.657
-0.88	314.572
-0.9	324.194
-0.92	304.65
-0.94	298.872
-0.96	332.165
-0.98	288.588
-1	299.413
-1.02	301.006
-1.04	275.051
-1.06	263.853
-1.08	240.036
-1.1	301.256
-1.12	295.652
-1.14	236.066
-1.16	229.973
-1.18	246.862
-1.2	246.152
-1.22	256.784
-1.24	240.013
-1.26	227.848
-1.28	256.747
-1.3	191.39
-1.32	224.451
-1.34	182.028
-1.36	226.117
-1.38	229.429
-1.4	223.212
-1.42	213.831
-1.44	190.564
-1.46	203.643
-1.48	239.575
-1.5	190.482
-1.52	183.255
-1.54	166.295
-1.56	152.549
-1.58	159.195
-1.6	185.043
-1.62	162.438
-1.64	136.687
-1.66	144.363
-1.68	152.481
-1.7	139.173
-1.72	121.685
-1.74	123.587
-1.76	101.126
-1.78	136.002
-1.8	104.624
-1.82	116.236
-1.84	112.807
-1.86	108.238
-1.88	84.6415
-1.9	101.546
-1.92	106.603
-1.94	90.7459
-1.96	78.1825
-1.98	87.1941
-2	63.1937
-2.02	72.1273
-2.04	77.7183
-2.06	57.8527
-2.08	52.966
-2.1	55.8719
-2.12	78.076
-2.14	67.038
-2.16	54.6106
-2.18	49.439
-2.2	55.4822
-2.22	39.0104
-2.24	38.4594
-2.26	57.539
-2.28	67.0452
-2.3	48.0568
-2.32	38.0552
-2.34	40.1
-2.36	41.0536
-2.38	40.016
-2.4	56.8852
-2.42	36.3521
-2.44	50.9828
-2.46	40.2205
-2.48	11.7691
-2.5	31.7767
-2.52	31.0148
-2.54	36.5538
-2.56	30.988
-2.58	31.8579
-2.6	19.0772
-2.62	8.90756
-2.64	11.9072
-2.66	23.3253
-2.68	14.1605
-2.7	18.1737
-2.72	22.8655
-2.74	6.78551
-2.76	8.23249
-2.78	15.1365
-2.8	28.4982
-2.82	20.523
-2.84	25.5526
-2.86	12.5854
-2.88	19.3205
-2.9	14.1741
-2.92	10.7123
-2.94	20.1933
-2.96	14.4846
-2.98	11.5458
-3	9.96959
