# Supplementary material for: Self-activating anti-infection implant
Source: Nat Commun. 2021 Nov 25;12:6907. doi: 10.1038/s41467-021-27217-4 (PMC8617033; doi:10.1038/s41467-021-27217-4)
Supplement: Supplementary file 4 — Source data [file 41467_2021_27217_MOESM4_ESM.zip › Source Data-2021-10-16/Fig 2/Fig 2j.xlsx]

## Sheet: left
Binding Energy (eV)
16.8	154.986
16.78	126.801
16.76	165.146
16.74	137.625
16.72	171.755
16.7	242.539
16.68	349.294
16.66	496.723
16.64	830.729
16.62	1153.29
16.6	1771.7
16.58	2589.7
16.56	4199.8
16.54	11090
16.52	29190.1
16.5	99547.3
16.48	273406
16.46	420767
16.44	428458
16.42	278118
16.4	146978

## Sheet: right
Binding Energy (eV)
3	18300.8
2.98	17878
2.96	18119
2.94	17525.9
2.92	17108.6
2.9	16978.8
2.88	16882.8
2.86	16613.7
2.84	16580.4
2.82	16593.8
2.8	16089.2
2.78	15725.4
2.76	15543.4
2.74	15329.1
2.72	15219
2.7	15134.6
2.68	15180.9
2.66	14651.2
2.64	14379.6
2.62	14201
2.6	14230.8
2.58	13848.5
2.56	13790
2.54	13952.7
2.52	13769.8
2.5	13675
2.48	13593.3
2.46	12841.7
2.44	13114.7
2.42	12827.9
2.4	12556.5
2.38	12434.3
2.36	12385.5
2.34	12469.3
2.32	11940.4
2.3	12032
2.28	11620.3
2.26	11643.8
2.24	11697
2.22	11391.8
2.2	11431.9
2.18	11142.8
2.16	11414.4
2.14	11124
2.12	11379.8
2.1	11110.8
2.08	11132.4
2.06	11081.5
2.04	11056.8
2.02	10775.1
2	10748.6
1.98	10343.3
1.96	10149.3
1.94	10571.7
1.92	10519.4
1.9	10193.7
1.88	9801.22
1.86	9874.76
1.84	10086.8
1.82	9597.35
1.8	9591.77
1.78	9776.34
1.76	9483.28
1.74	9562.43
1.72	9288.95
1.7	9190.23
1.68	8960.2
1.66	9119.38
1.64	8861.63
1.62	8575.25
1.6	8641.98
1.58	8664.69
1.56	8745.69
1.54	8443.92
1.52	8553.42
1.5	8444.84
1.48	8384.43
1.46	8478.83
1.44	8727.27
1.42	8456.63
1.4	8048.41
1.38	7951.71
1.36	7843
1.34	7792.97
1.32	7644.55
1.3	7806.62
1.28	7525.5
1.26	7569.49
1.24	7446.88
1.22	7210.79
1.2	7252.97
1.18	7102.57
1.16	6985.95
1.14	7207.85
1.12	6750.34
1.1	6748.12
1.08	6478.82
1.06	6688.64
1.04	6494.96
1.02	6363.07
1	6144.28
0.98	6206.92
0.96	6125.41
0.94	6028.41
0.92	5908.5
0.9	5863.28
0.88	5629.32
0.86	5687.75
0.84	5617.47
0.82	5646.35
0.8	5295.37
0.78	5172.8
0.76	5197.23
0.74	4992.18
0.72	4848.31
0.7	4890.76
0.68	4691.89
0.66	4763.53
0.64	4607.84
0.62	4309.23
0.6	4232.76
0.58	4153.79
0.56	3995.02
0.54	4042.11
0.52	3903.43
0.5	3791.58
0.48	3726.19
0.46	3505.53
0.44	3452.34
0.42	3408.54
0.4	3256.15
0.38	3088.37
0.36	3239.7
0.34	2988.95
0.32	2941.41
0.3	2825.87
0.28	2734.04
0.26	2593.41
0.24	2509.44
0.22	2510.3
0.2	2481.07
0.18	2418.57
0.16	2292.97
0.14	2143.43
0.12	2142.8
0.1	1944.52
0.08	1849.76
0.06	1712.7
0.04	1529.24
0.02	1372.97
0	1104.38
-0.02	927.51
-0.04	810.482
-0.06	632.196
-0.08	469.029
-0.1	382.854
-0.12	386.517
-0.14	381.443
-0.16	366.589
-0.18	377.027
-0.2	376.271
-0.22	306.743
-0.24	338.685
-0.26	326.693
-0.28	346.78
-0.3	326.275
-0.32	309.961
-0.34	286.495
-0.36	279.173
-0.38	278.05
-0.4	290.815
-0.42	313.743
-0.44	287.882
-0.46	276.698
-0.48	288.764
-0.5	264.734
-0.52	289.021
-0.54	313.808
-0.56	289.068
-0.58	207.218
-0.6	265.953
-0.62	304.054
-0.64	243.745
-0.66	215.337
-0.68	277.985
-0.7	245.925
-0.72	199.047
-0.74	235.286
-0.76	225.061
-0.78	251.994
-0.8	242.667
-0.82	235.89
-0.84	208.937
-0.86	210.081
-0.88	201.004
-0.9	198.549
-0.92	200.069
-0.94	210.914
-0.96	229.683
-0.98	207.71
-1	248.37
-1.02	219.991
-1.04	202.402
-1.06	216.5
-1.08	183.282
-1.1	149.168
-1.12	231.25
-1.14	203.43
-1.16	190.05
-1.18	180.368
-1.2	156.714
-1.22	198.772
-1.24	170.041
-1.26	195.802
-1.28	164.843
-1.3	167.859
-1.32	114.198
-1.34	121.886
-1.36	106.458
-1.38	142.447
-1.4	121.157
-1.42	114.282
-1.44	101.19
-1.46	127.002
-1.48	120.9
-1.5	112.278
-1.52	88.1425
-1.54	109.415
-1.56	140.435
-1.58	126.434
-1.6	146.243
-1.62	122.175
-1.64	155.381
-1.66	89.6815
-1.68	90.7491
-1.7	111.272
-1.72	103.345
-1.74	78.7107
-1.76	91.1168
-1.78	88.092
-1.8	69.5554
-1.82	79.547
-1.84	55.7451
-1.86	63.2877
-1.88	69.8267
-1.9	52.0168
-1.92	42.8691
-1.94	56.4386
-1.96	41.2273
-1.98	35.4342
-2	36.8563
--	--
--	--
--	--
--	--
--	--
--	--
--	--
--	--
--	--
--	--
--	--
--	--
--	--
--	--
--	--
--	--
--	--
--	--
--	--
--	--
--	--
--	--
--	--
--	--
--	--
--	--
--	--
--	--
--	--
--	--
--	--
--	--
--	--
--	--
--	--
--	--
--	--
--	--
--	--
--	--
--	--
--	--
--	--
--	--
--	--
--	--
--	--
--	--
--	--
--	--
