# Supplementary material for: Self-activating anti-infection implant
Source: Nat Commun. 2021 Nov 25;12:6907. doi: 10.1038/s41467-021-27217-4 (PMC8617033; doi:10.1038/s41467-021-27217-4)
Supplement: Supplementary file 4 — Source data [file 41467_2021_27217_MOESM4_ESM.zip › Source Data-2021-10-16/Fig 2/Fig 2l.xlsx]

## Sheet: Sheet1
	Ti6			HA-Ti6			MoS2-Ti6			HA/MoS2-Ti6
S. aureus	9.51983	9.50623	9.50461	9.42292	9.44747	9.39967	9.37949	9.31931	9.34869	7.57978	7.77815	7.73239
E. coli	8.96755	8.95641	8.95207	8.91169	8.90309	8.88818	8.78782	8.75282	8.75089	7.17609	7.14613	6.90309
