# Supplementary material for: Self-activating anti-infection implant
Source: Nat Commun. 2021 Nov 25;12:6907. doi: 10.1038/s41467-021-27217-4 (PMC8617033; doi:10.1038/s41467-021-27217-4)
Supplement: Supplementary file 4 — Source data [file 41467_2021_27217_MOESM4_ESM.zip › Source Data-2021-10-16/Fig 3/Fig 3b.xlsx]

## Sheet: Sheet1
GO	-log10(pvalue)
methionine transmembrane transporter activity	2.91243
fermentation	2.80707
carboxylic acid metabolic process	2.44317
energy derivation by oxidation of organic compounds	2.30086
ATP-binding cassette (ABC) transporter complex	2.23048
divalent inorganic cation transmembrane transporter activity	2.23048
respirasome	1.69442
ATP phosphoribosyltransferase activity	1.6861
response to decreased oxygen levels	1.62086
ATPase-coupled transmembrane transporter activity	1.15081
cytochrome-c oxidase activity	1.09714
ATP metabolic process	0.907839
