# Supplementary material for: Self-activating anti-infection implant
Source: Nat Commun. 2021 Nov 25;12:6907. doi: 10.1038/s41467-021-27217-4 (PMC8617033; doi:10.1038/s41467-021-27217-4)
Supplement: Supplementary file 4 — Source data [file 41467_2021_27217_MOESM4_ESM.zip › Source Data-2021-10-16/Fig 3/Fig 3c.xlsx]

## Sheet: Sheet1
GO	-log10(pvalue)
anaerobic respiration	3.89419
nitrite reductase [NAD(P)H] activity	3.73022
nitrite reductase activity	3.73022
organic acid metabolic process	3.61021
lipid oxidation	3.57122
oxidoreductase activity	3.40054
nitrate reductase complex	3.25683
anaerobic electron transport chain	3.25683
lipid modification	3.20607
respiratory electron transport chain	2.51095
electron transport chain	2.45425
rubredoxin-NAD+ reductase activity	1.85637
plasma membrane respiratory chain complex II	1.55825
