# Supplementary material for: Self-activating anti-infection implant
Source: Nat Commun. 2021 Nov 25;12:6907. doi: 10.1038/s41467-021-27217-4 (PMC8617033; doi:10.1038/s41467-021-27217-4)
Supplement: Supplementary file 4 — Source data [file 41467_2021_27217_MOESM4_ESM.zip › Source Data-2021-10-16/Fig 3/Fig 3e.xlsx]

## Sheet: Sheet1
	name	Total Area	IOD
	Ti6-1	1390020	33947.3		0.0244222
	Ti6-2	1390020	9026.67		0.00649391
	Ti6-3	1390020	22518.7		0.0162002
	HA-Ti6-1	1390020	10572.7		0.00760613
	HA-Ti6-2	1390020	8256.33		0.00593972
	HA-Ti6-3	1390020	52293		0.0376203
	MoS2-Ti6-1	1390020	789.333		0.000567858
	MoS2-Ti6-2	1390020	1617.33		0.00116353
	MoS2-Ti6-3	1390020	17345.3		0.0124785
	HA/MoS2-Ti6-1	1390020	1.65696e+06		1.19204
	HA/MoS2-Ti6-2	1390020	1.47795e+06		1.06326
	HA/MoS2-Ti6-3	1390020	1.55165e+06		1.11628
