# Supplementary material for: Self-activating anti-infection implant
Source: Nat Commun. 2021 Nov 25;12:6907. doi: 10.1038/s41467-021-27217-4 (PMC8617033; doi:10.1038/s41467-021-27217-4)
Supplement: Supplementary file 4 — Source data [file 41467_2021_27217_MOESM4_ESM.zip › Source Data-2021-10-16/Fig 3/Fig 3f.xlsx]

## Sheet: Sheet1
	name	Total Area	IOD
	Ti6-1	1390020	1786		0.00128487
	Ti6-2	1390020	1581.67		0.00113787
	Ti6-3	1390020	17157.3		0.0123432
	HA-Ti6-1	1390020	68036.7		0.0489465
	HA-Ti6-2	1390020	67570.3		0.0486111
	HA-Ti6-3	1390020	4477.33		0.00322106
	MoS2-Ti6-1	1390020	201.667		0.000145082
	MoS2-Ti6-2	1390020	202.333		0.000145561
	MoS2-Ti6-3	1390020	322.667		0.000232131
	HA/MoS2-Ti6-1	1390020	1148146		0.825992
	HA/MoS2-Ti6-2	1390020	1.58708e+06		1.14177
	HA/MoS2-Ti6-3	1390020	1087840		0.782607
