# Supplementary material for: Self-activating anti-infection implant
Source: Nat Commun. 2021 Nov 25;12:6907. doi: 10.1038/s41467-021-27217-4 (PMC8617033; doi:10.1038/s41467-021-27217-4)
Supplement: Supplementary file 4 — Source data [file 41467_2021_27217_MOESM4_ESM.zip › Source Data-2021-10-16/Fig 4/Fig 4a.xlsx]

## Sheet: Sheet1
Gene	Ti6-1	Ti6-2	Ti6-3	HA/MoS2-Ti6-1	HA/MoS2-Ti6-2	HA/MoS2-Ti6-3
narl	-1.02511	-1.34521	-0.92957	1.24973	1.15136	0.898807		nitrogen metabolism
narG	-0.9686	-1.5535	-0.8233	1.35684	0.928001	1.06056		nitrogen metabolism
nirB	-0.7615	-1.08526	-0.7102	1.01777	0.770184	0.768996		nitrogen metabolism
fadN	-0.36324	-0.51921	-1.0024	0.601486	0.859583	0.423782		benzoate degradation
GCDH	-0.44452	-0.66425	-0.57468	0.858769	0.37163	0.453053		benzoate degradation
fadA	-0.42744	-0.57426	-0.59288	0.780453	0.636979	0.177154		benzoate degradation
sdhB	-0.47881	-0.72656	-0.36284	0.870698	0.287451	0.41006		oxidative phosphorylation
qoxA	1.37374	0.530776	-0.41099	-1.00683	-0.27249	-0.21422		oxidative phosphorylation
hutl	1.22012	1.05575	1.06098	-1.53777	-0.934924	-0.86416		histidine metabolism
hutU	1.16017	1.09876	0.950124	-1.4231	-0.924803	-0.86116		histidine metabolism
hisC	0.710167	-0.25091	0.819794	-0.339993	-0.320979	-0.61808		histidine metabolism
hisB	0.399009	0.084563	0.866906	-0.65331	-0.111183	-0.58598		histidine metabolism
hisD	0.659793	-0.34302	1.00144	-0.604175	-0.34939	-0.36465		histidine metabolism
hisG	1.1019	-0.05702	1.26124	-0.903073	-0.775084	-0.62796		histidine metabolism
sdhA	1.00289	0.713335	0.453108	-0.704038	-0.732718	-0.73258		TCA cycle
DLAT	0.566557	0.528155	0.678472	-1.29676	0.478752	-0.95517		TCA cycle
