# Supplementary material for: Self-activating anti-infection implant
Source: Nat Commun. 2021 Nov 25;12:6907. doi: 10.1038/s41467-021-27217-4 (PMC8617033; doi:10.1038/s41467-021-27217-4)
Supplement: Supplementary file 4 — Source data [file 41467_2021_27217_MOESM4_ESM.zip › Source Data-2021-10-16/Fig 4/Fig 4b.xlsx]

## Sheet: Sheet1
		Ti6	HA-Ti6	MoS2-Ti6	HA/MoS2-Ti6
	Potential/V	Current/μA	Current/μA	Current/μA	Current/μA
	-0.5	-0.1802	-0.1403	-2.139	-0.785
	-0.499	-0.1561	-0.108	-2.116	-0.7378
	-0.498	-0.1475	-0.09544	-2.099	-0.7055
	-0.497	-0.1439	-0.09027	-2.085	-0.6836
	-0.496	-0.1416	-0.08699	-2.072	-0.6664
	-0.495	-0.1393	-0.08409	-2.06	-0.6514
	-0.494	-0.1374	-0.08183	-2.049	-0.6384
	-0.493	-0.1355	-0.07969	-2.038	-0.6262
	-0.492	-0.1337	-0.07764	-2.027	-0.6151
	-0.491	-0.1322	-0.07614	-2.017	-0.6049
	-0.49	-0.1305	-0.07426	-2.007	-0.5949
	-0.489	-0.1289	-0.07263	-1.997	-0.5852
	-0.488	-0.1275	-0.07125	-1.987	-0.5766
	-0.487	-0.1257	-0.06961	-1.977	-0.5677
	-0.486	-0.1245	-0.06835	-1.968	-0.5596
	-0.485	-0.1232	-0.06699	-1.958	-0.5514
	-0.484	-0.1216	-0.06527	-1.949	-0.5436
	-0.483	-0.1204	-0.06431	-1.94	-0.5364
	-0.482	-0.119	-0.0627	-1.93	-0.5289
	-0.481	-0.1178	-0.06139	-1.921	-0.5218
	-0.48	-0.1167	-0.06008	-1.912	-0.5149
	-0.479	-0.1152	-0.05859	-1.904	-0.5079
	-0.478	-0.1142	-0.05757	-1.895	-0.5017
	-0.477	-0.1129	-0.05622	-1.887	-0.4951
	-0.476	-0.1116	-0.0551	-1.878	-0.4886
	-0.475	-0.1107	-0.05424	-1.87	-0.4827
	-0.474	-0.1093	-0.05296	-1.861	-0.4764
	-0.473	-0.1081	-0.05179	-1.853	-0.4703
	-0.472	-0.1071	-0.05101	-1.845	-0.4648
	-0.471	-0.1057	-0.04987	-1.837	-0.4589
	-0.47	-0.1048	-0.04897	-1.829	-0.4534
	-0.469	-0.1037	-0.04808	-1.821	-0.4478
	-0.468	-0.1025	-0.04702	-1.813	-0.4425
	-0.467	-0.1015	-0.04618	-1.805	-0.437
	-0.466	-0.1003	-0.04517	-1.797	-0.4317
	-0.465	-0.09921	-0.04431	-1.789	-0.4265
	-0.464	-0.09826	-0.04332	-1.782	-0.4214
	-0.463	-0.09704	-0.04214	-1.774	-0.4161
	-0.462	-0.09634	-0.04137	-1.766	-0.4112
	-0.461	-0.09513	-0.04032	-1.759	-0.4061
	-0.46	-0.09399	-0.03923	-1.751	-0.4011
	-0.459	-0.09322	-0.03859	-1.744	-0.3966
	-0.458	-0.09225	-0.03747	-1.736	-0.3918
	-0.457	-0.09119	-0.03658	-1.729	-0.3871
	-0.456	-0.09036	-0.03595	-1.722	-0.3827
	-0.455	-0.08919	-0.03491	-1.715	-0.3779
	-0.454	-0.08831	-0.03424	-1.708	-0.3735
	-0.453	-0.08739	-0.03348	-1.701	-0.3688
	-0.452	-0.08645	-0.03255	-1.694	-0.3644
	-0.451	-0.08559	-0.03192	-1.687	-0.3601
	-0.45	-0.08464	-0.03105	-1.68	-0.3558
	-0.449	-0.08371	-0.03045	-1.673	-0.3514
	-0.448	-0.0828	-0.02969	-1.666	-0.3472
	-0.447	-0.08178	-0.02874	-1.659	-0.3427
	-0.446	-0.08102	-0.02822	-1.652	-0.3389
	-0.445	-0.08005	-0.02734	-1.645	-0.3344
	-0.444	-0.07903	-0.02647	-1.639	-0.3302
	-0.443	-0.07854	-0.02593	-1.632	-0.3264
	-0.442	-0.07748	-0.02505	-1.625	-0.3223
	-0.441	-0.07656	-0.02417	-1.619	-0.3182
	-0.44	-0.07591	-0.02357	-1.612	-0.3145
	-0.439	-0.07481	-0.02254	-1.606	-0.3104
	-0.438	-0.07405	-0.02191	-1.599	-0.3068
	-0.437	-0.07327	-0.02122	-1.593	-0.3029
	-0.436	-0.07233	-0.02036	-1.586	-0.2991
	-0.435	-0.07164	-0.01976	-1.58	-0.2953
	-0.434	-0.07075	-0.01907	-1.574	-0.2916
	-0.433	-0.07008	-0.01849	-1.567	-0.2879
	-0.432	-0.06937	-0.0178	-1.561	-0.2843
	-0.431	-0.06841	-0.01705	-1.555	-0.2805
	-0.43	-0.06764	-0.01671	-1.548	-0.2772
	-0.429	-0.06674	-0.01588	-1.542	-0.2733
	-0.428	-0.06599	-0.01516	-1.536	-0.2698
	-0.427	-0.06531	-0.01485	-1.53	-0.2664
	-0.426	-0.06435	-0.01408	-1.524	-0.2628
	-0.425	-0.06353	-0.01335	-1.518	-0.2592
	-0.424	-0.06293	-0.01286	-1.512	-0.2559
	-0.423	-0.0621	-0.01199	-1.506	-0.2523
	-0.422	-0.06151	-0.01136	-1.5	-0.2489
	-0.421	-0.06082	-0.01055	-1.494	-0.2455
	-0.42	-0.05983	-0.01005	-1.488	-0.2421
	-0.419	-0.05914	-0.00939	-1.482	-0.2389
	-0.418	-0.05839	-0.00873	-1.476	-0.2356
	-0.417	-0.05838	-0.00809	-1.47	-0.2324
	-0.416	-0.05773	-0.00756	-1.464	-0.2292
	-0.415	-0.05673	-0.00676	-1.458	-0.2259
	-0.414	-0.05592	-0.00648	-1.453	-0.2231
	-0.413	-0.05522	-0.00576	-1.447	-0.2195
	-0.412	-0.05424	-0.00507	-1.441	-0.2166
	-0.411	-0.05381	-0.00478	-1.435	-0.2134
	-0.41	-0.0526	-0.00382	-1.43	-0.2099
	-0.409	-0.05162	-0.00299	-1.424	-0.206
	-0.408	-0.05192	-0.00297	-1.418	-0.2036
	-0.407	-0.05172	-0.00242	-1.412	-0.2004
	-0.406	-0.0508	-0.00201	-1.407	-0.1976
	-0.405	-0.04983	-0.00148	-1.401	-0.1946
	-0.404	-0.049	-0.0008199	-1.396	-0.1915
	-0.403	-0.04823	-0.0003508	-1.39	-0.1887
	-0.402	-0.04731	0.0004012	-1.385	-0.1856
	-0.401	-0.04643	0.0008124	-1.379	-0.1827
	-0.4	-0.04578	0.00159	-1.374	-0.1798
	-0.399	-0.04493	0.0022	-1.368	-0.1766
	-0.398	-0.04441	0.00254	-1.363	-0.1742
	-0.397	-0.04376	0.00324	-1.358	-0.171
	-0.396	-0.04291	0.00393	-1.352	-0.1683
	-0.395	-0.04255	0.00413	-1.347	-0.1658
	-0.394	-0.04174	0.00486	-1.342	-0.1628
	-0.393	-0.04101	0.00533	-1.336	-0.1598
	-0.392	-0.04072	0.00557	-1.331	-0.1574
	-0.391	-0.03983	0.00622	-1.325	-0.1545
	-0.39	-0.03934	0.00665	-1.32	-0.1519
	-0.389	-0.03877	0.00701	-1.315	-0.1491
	-0.388	-0.03802	0.00764	-1.31	-0.1463
	-0.387	-0.03748	0.00795	-1.305	-0.1437
	-0.386	-0.03691	0.00863	-1.299	-0.1409
	-0.385	-0.03619	0.00908	-1.294	-0.1383
	-0.384	-0.03564	0.00961	-1.289	-0.1357
	-0.383	-0.03494	0.01026	-1.284	-0.1329
	-0.382	-0.03461	0.01057	-1.279	-0.1305
	-0.381	-0.03393	0.01119	-1.273	-0.1276
	-0.38	-0.03356	0.01183	-1.268	-0.125
	-0.379	-0.03326	0.01212	-1.263	-0.1228
	-0.378	-0.03239	0.01278	-1.258	-0.1201
	-0.377	-0.0315	0.01327	-1.253	-0.1176
	-0.376	-0.03115	0.01359	-1.248	-0.1152
	-0.375	-0.03017	0.01424	-1.243	-0.1125
	-0.374	-0.03005	0.01466	-1.238	-0.1102
	-0.373	-0.02932	0.01487	-1.233	-0.1076
	-0.372	-0.02861	0.0155	-1.228	-0.1051
	-0.371	-0.0281	0.01582	-1.223	-0.1026
	-0.37	-0.02751	0.01648	-1.218	-0.1001
	-0.369	-0.02699	0.01671	-1.213	-0.09772
	-0.368	-0.02647	0.01707	-1.208	-0.09525
	-0.367	-0.0258	0.01761	-1.203	-0.09266
	-0.366	-0.02548	0.0178	-1.198	-0.09044
	-0.365	-0.02481	0.01849	-1.193	-0.08784
	-0.364	-0.02418	0.01907	-1.189	-0.08544
	-0.363	-0.02376	0.01922	-1.184	-0.08341
	-0.362	-0.02309	0.01987	-1.179	-0.08075
	-0.361	-0.02251	0.02041	-1.174	-0.07837
	-0.36	-0.02218	0.02073	-1.169	-0.07635
	-0.359	-0.02137	0.02141	-1.164	-0.07381
	-0.358	-0.02092	0.02176	-1.159	-0.07159
	-0.357	-0.02038	0.02223	-1.155	-0.06919
	-0.356	-0.0199	0.02268	-1.15	-0.06692
	-0.355	-0.01944	0.02299	-1.145	-0.06482
	-0.354	-0.01888	0.02345	-1.14	-0.06251
	-0.353	-0.0183	0.0238	-1.136	-0.06034
	-0.352	-0.01784	0.02411	-1.131	-0.0581
	-0.351	-0.0171	0.02465	-1.126	-0.05557
	-0.35	-0.01682	0.02477	-1.122	-0.05358
	-0.349	-0.01619	0.02525	-1.117	-0.05122
	-0.348	-0.01557	0.02574	-1.112	-0.04884
	-0.347	-0.0153	0.02594	-1.108	-0.04694
	-0.346	-0.01463	0.02651	-1.103	-0.04453
	-0.345	-0.01404	0.02693	-1.098	-0.04238
	-0.344	-0.01384	0.02725	-1.094	-0.04049
	-0.343	-0.0131	0.028	-1.089	-0.03803
	-0.342	-0.01276	0.02822	-1.084	-0.03597
	-0.341	-0.01237	0.02863	-1.08	-0.03394
	-0.34	-0.01175	0.02916	-1.075	-0.03169
	-0.339	-0.01135	0.02945	-1.071	-0.0298
	-0.338	-0.01079	0.03	-1.066	-0.0276
	-0.337	-0.01035	0.03038	-1.061	-0.02568
	-0.336	-0.00992	0.03063	-1.057	-0.02368
	-0.335	-0.0093	0.03114	-1.052	-0.02126
	-0.334	-0.009	0.03123	-1.048	-0.01959
	-0.333	-0.00844	0.03183	-1.043	-0.01734
	-0.332	-0.00785	0.03225	-1.039	-0.01516
	-0.331	-0.00759	0.03226	-1.034	-0.01351
	-0.33	-0.00699	0.0328	-1.03	-0.01123
	-0.329	-0.0065	0.03317	-1.025	-0.00915
	-0.328	-0.0063	0.03324	-1.021	-0.00735
	-0.327	-0.00594	0.03398	-1.016	-0.00514
	-0.326	-0.00552	0.03406	-1.012	-0.00329
	-0.325	-0.00505	0.03462	-1.008	-0.0012
	-0.324	-0.00483	0.035	-1.003	0.0007883
	-0.323	-0.00447	0.03531	-0.9988	0.00268
	-0.322	-0.00374	0.03582	-0.9943	0.00463
	-0.321	-0.0031	0.03616	-0.99	0.00658
	-0.32	-0.00262	0.03657	-0.9855	0.00858
	-0.319	-0.00215	0.03711	-0.981	0.01074
	-0.318	-0.00184	0.03716	-0.9768	0.0122
	-0.317	-0.00139	0.03763	-0.9724	0.01419
	-0.316	-0.0008141	0.03808	-0.968	0.01615
	-0.315	-0.0006134	0.03814	-0.9639	0.01765
	-0.314	4.112e-05	0.03874	-0.9594	0.01981
	-0.313	0.0005469	0.03892	-0.9551	0.02164
	-0.312	0.0007332	0.03909	-0.9508	0.02339
	-0.311	0.00134	0.03963	-0.9464	0.02533
	-0.31	0.00179	0.03982	-0.9421	0.02721
	-0.309	0.00203	0.0401	-0.9378	0.02913
	-0.308	0.00254	0.04052	-0.9335	0.03097
	-0.307	0.00299	0.04091	-0.9292	0.03283
	-0.306	0.00354	0.04124	-0.9251	0.03475
	-0.305	0.00388	0.04158	-0.9208	0.03649
	-0.304	0.00421	0.0418	-0.9165	0.03822
	-0.303	0.00476	0.04247	-0.9123	0.04017
	-0.302	0.00504	0.04259	-0.9082	0.04163
	-0.301	0.00543	0.04305	-0.9039	0.04361
	-0.3	0.00604	0.04352	-0.8997	0.04551
	-0.299	0.00616	0.04353	-0.8956	0.04698
	-0.298	0.00675	0.04417	-0.8914	0.0489
	-0.297	0.00712	0.0445	-0.8872	0.05072
	-0.296	0.00745	0.04464	-0.8831	0.05225
	-0.295	0.00801	0.04515	-0.8788	0.05414
	-0.294	0.00835	0.04524	-0.8747	0.05577
	-0.293	0.00867	0.04549	-0.8705	0.05754
	-0.292	0.00924	0.04591	-0.8663	0.05928
	-0.291	0.00947	0.04609	-0.8622	0.06082
	-0.29	0.00998	0.04653	-0.8582	0.06268
	-0.289	0.01031	0.04663	-0.854	0.06436
	-0.288	0.01068	0.04687	-0.8499	0.06608
	-0.287	0.01116	0.04751	-0.8458	0.06794
	-0.286	0.01149	0.04753	-0.8419	0.06932
	-0.285	0.01173	0.04798	-0.8377	0.07119
	-0.284	0.01234	0.04845	-0.8336	0.07294
	-0.283	0.01244	0.04855	-0.8296	0.07438
	-0.282	0.01296	0.04908	-0.8254	0.0762
	-0.281	0.01338	0.04946	-0.8214	0.0778
	-0.28	0.01363	0.0496	-0.8175	0.07925
	-0.279	0.01416	0.05007	-0.8134	0.08095
	-0.278	0.01442	0.05031	-0.8095	0.08248
	-0.277	0.01471	0.05054	-0.8054	0.08417
	-0.276	0.01527	0.05102	-0.8013	0.08584
	-0.275	0.01551	0.05103	-0.7975	0.08719
	-0.274	0.01595	0.05145	-0.7934	0.0889
	-0.273	0.0163	0.05166	-0.7894	0.09048
	-0.272	0.01657	0.05188	-0.7855	0.09197
	-0.271	0.01716	0.05232	-0.7815	0.09382
	-0.27	0.01732	0.05238	-0.7776	0.09512
	-0.269	0.01775	0.05263	-0.7736	0.09695
	-0.268	0.0182	0.05318	-0.7696	0.09867
	-0.267	0.01837	0.05307	-0.7659	0.1001
	-0.266	0.01882	0.05366	-0.7618	0.1017
	-0.265	0.01925	0.05404	-0.7579	0.1032
	-0.264	0.01946	0.05415	-0.7542	0.1046
	-0.263	0.02001	0.05462	-0.7503	0.1065
	-0.262	0.02	0.05494	-0.7464	0.1077
	-0.261	0.02038	0.05519	-0.7425	0.1092
	-0.26	0.0209	0.05558	-0.7386	0.1107
	-0.259	0.02116	0.05564	-0.7348	0.1121
	-0.258	0.02158	0.05618	-0.7309	0.1137
	-0.257	0.02183	0.05627	-0.7271	0.1152
	-0.256	0.02219	0.05662	-0.7232	0.1166
	-0.255	0.02266	0.05692	-0.7193	0.1183
	-0.254	0.02281	0.05703	-0.7156	0.1195
	-0.253	0.02324	0.05731	-0.7117	0.1212
	-0.252	0.02376	0.05771	-0.7079	0.1227
	-0.251	0.02378	0.05761	-0.7043	0.1239
	-0.25	0.02431	0.05808	-0.7003	0.1255
	-0.249	0.02475	0.05843	-0.6965	0.1271
	-0.248	0.02482	0.05832	-0.6929	0.1283
	-0.247	0.02491	0.05896	-0.689	0.13
	-0.246	0.02511	0.05916	-0.6853	0.1313
	-0.245	0.02558	0.05937	-0.6816	0.1328
	-0.244	0.02613	0.05975	-0.6777	0.1342
	-0.243	0.0264	0.06004	-0.674	0.1357
	-0.242	0.02687	0.06036	-0.6702	0.1372
	-0.241	0.02726	0.06062	-0.6665	0.1386
	-0.24	0.02751	0.06085	-0.6628	0.1399
	-0.239	0.02804	0.06121	-0.659	0.1416
	-0.238	0.02819	0.06129	-0.6555	0.1425
	-0.237	0.02875	0.06157	-0.6517	0.1441
	-0.236	0.02914	0.06198	-0.648	0.1456
	-0.235	0.02912	0.06191	-0.6445	0.1468
	-0.234	0.02957	0.0623	-0.6407	0.1482
	-0.233	0.03007	0.06261	-0.637	0.1497
	-0.232	0.03022	0.06262	-0.6335	0.1508
	-0.231	0.03072	0.06302	-0.6297	0.1524
	-0.23	0.03092	0.06323	-0.6261	0.1536
	-0.229	0.03124	0.0634	-0.6225	0.155
	-0.228	0.03169	0.06382	-0.6188	0.1564
	-0.227	0.0318	0.06394	-0.6153	0.1577
	-0.226	0.03223	0.06435	-0.6117	0.1592
	-0.225	0.03254	0.06455	-0.6081	0.1605
	-0.224	0.03275	0.06478	-0.6046	0.1616
	-0.223	0.03327	0.06517	-0.6009	0.1633
	-0.222	0.03339	0.06515	-0.5974	0.1643
	-0.221	0.03385	0.06559	-0.5938	0.1658
	-0.22	0.0343	0.06602	-0.5902	0.1671
	-0.219	0.03416	0.06586	-0.5868	0.1682
	-0.218	0.03472	0.06633	-0.5832	0.1697
	-0.217	0.03516	0.06664	-0.5796	0.1711
	-0.216	0.0352	0.06666	-0.5762	0.172
	-0.215	0.03569	0.06707	-0.5726	0.1736
	-0.214	0.0359	0.06709	-0.5691	0.1745
	-0.213	0.0362	0.06735	-0.5656	0.176
	-0.212	0.0364	0.06765	-0.562	0.1772
	-0.211	0.03666	0.06776	-0.5586	0.1785
	-0.21	0.03714	0.06809	-0.5551	0.1799
	-0.209	0.03748	0.06824	-0.5516	0.1811
	-0.208	0.03776	0.06845	-0.5482	0.1824
	-0.207	0.03815	0.06894	-0.5447	0.1839
	-0.206	0.03826	0.06879	-0.5414	0.1849
	-0.205	0.03885	0.06949	-0.5378	0.1866
	-0.204	0.03923	0.06989	-0.5343	0.188
	-0.203	0.03925	0.06967	-0.531	0.1888
	-0.202	0.03963	0.07006	-0.5275	0.1902
	-0.201	0.03994	0.07037	-0.5241	0.1913
	-0.2	0.04004	0.07046	-0.5207	0.1924
	-0.199	0.04043	0.07074	-0.5172	0.1938
	-0.198	0.04071	0.07084	-0.5139	0.1948
	-0.197	0.04102	0.07108	-0.5105	0.196
	-0.196	0.04139	0.07143	-0.5071	0.1974
	-0.195	0.04168	0.07159	-0.5038	0.1984
	-0.194	0.04184	0.07167	-0.5004	0.1997
	-0.193	0.04221	0.072	-0.4971	0.2009
	-0.192	0.0425	0.07199	-0.4938	0.2022
	-0.191	0.0429	0.07241	-0.4904	0.2035
	-0.19	0.04297	0.07246	-0.4871	0.2045
	-0.189	0.04338	0.07275	-0.4837	0.2058
	-0.188	0.04378	0.07328	-0.4803	0.2072
	-0.187	0.04396	0.073	-0.4772	0.208
	-0.186	0.04414	0.07343	-0.4738	0.2095
	-0.185	0.04464	0.07377	-0.4704	0.2108
	-0.184	0.0447	0.07382	-0.4672	0.2117
	-0.183	0.04517	0.0743	-0.464	0.2132
	-0.182	0.0454	0.07441	-0.4607	0.2139
	-0.181	0.04554	0.07462	-0.4575	0.2154
	-0.18	0.046	0.07493	-0.4541	0.2165
	-0.179	0.0462	0.07498	-0.451	0.2177
	-0.178	0.04657	0.07527	-0.4477	0.2188
	-0.177	0.04684	0.07543	-0.4446	0.22
	-0.176	0.04701	0.07553	-0.4414	0.221
	-0.175	0.04742	0.0759	-0.4381	0.2223
	-0.174	0.04751	0.07585	-0.435	0.2232
	-0.173	0.04787	0.07613	-0.4317	0.2246
	-0.172	0.04828	0.07656	-0.4284	0.2258
	-0.171	0.04832	0.07633	-0.4255	0.2268
	-0.17	0.04869	0.07675	-0.4222	0.2279
	-0.169	0.04897	0.07699	-0.419	0.2292
	-0.168	0.04918	0.07708	-0.4158	0.23
	-0.167	0.04975	0.0775	-0.4126	0.2314
	-0.166	0.04998	0.07773	-0.4094	0.2324
	-0.165	0.05032	0.07776	-0.4063	0.2336
	-0.164	0.05079	0.07818	-0.4031	0.2348
	-0.163	0.05068	0.07827	-0.4	0.2357
	-0.162	0.051	0.07855	-0.3968	0.237
	-0.161	0.05135	0.07869	-0.3938	0.238
	-0.16	0.05166	0.07892	-0.3906	0.239
	-0.159	0.05204	0.07924	-0.3874	0.2403
	-0.158	0.05206	0.07922	-0.3845	0.2411
	-0.157	0.0524	0.07953	-0.3814	0.2425
	-0.156	0.05282	0.07981	-0.3782	0.2435
	-0.155	0.05276	0.0799	-0.3753	0.2444
	-0.154	0.05331	0.08018	-0.372	0.2457
	-0.153	0.05362	0.08048	-0.3689	0.2469
	-0.152	0.05372	0.08017	-0.3659	0.2478
	-0.151	0.05424	0.08068	-0.3628	0.2491
	-0.15	0.05443	0.08079	-0.3598	0.2501
	-0.149	0.05466	0.08108	-0.3567	0.2512
	-0.148	0.05494	0.08138	-0.3537	0.2523
	-0.147	0.05502	0.08146	-0.3506	0.2532
	-0.146	0.05545	0.08164	-0.3477	0.2544
	-0.145	0.05577	0.08178	-0.3446	0.2554
	-0.144	0.05598	0.08201	-0.3416	0.2565
	-0.143	0.05639	0.08243	-0.3386	0.2577
	-0.142	0.05643	0.0825	-0.3357	0.2585
	-0.141	0.05682	0.08274	-0.3326	0.2596
	-0.14	0.05718	0.08314	-0.3296	0.2608
	-0.139	0.05727	0.08292	-0.3268	0.2616
	-0.138	0.05766	0.08331	-0.3237	0.2628
	-0.137	0.05789	0.08365	-0.3207	0.2639
	-0.136	0.05793	0.08351	-0.3179	0.2648
	-0.135	0.05838	0.0839	-0.3148	0.266
	-0.134	0.05862	0.08399	-0.312	0.2669
	-0.133	0.05885	0.08406	-0.3091	0.2679
	-0.132	0.05919	0.08442	-0.3061	0.269
	-0.131	0.05941	0.08446	-0.3032	0.2699
	-0.13	0.05963	0.08474	-0.3003	0.2711
	-0.129	0.06	0.08496	-0.2973	0.272
	-0.128	0.06014	0.08521	-0.2945	0.2731
	-0.127	0.06069	0.08543	-0.2915	0.2744
	-0.126	0.06095	0.08546	-0.2888	0.2751
	-0.125	0.06123	0.08575	-0.2858	0.2762
	-0.124	0.06168	0.08623	-0.2829	0.2773
	-0.123	0.06167	0.0861	-0.28	0.278
	-0.122	0.06207	0.08635	-0.2772	0.2793
	-0.121	0.06233	0.08658	-0.2742	0.2803
	-0.12	0.06236	0.08666	-0.2716	0.2811
	-0.119	0.06277	0.08712	-0.2686	0.2823
	-0.118	0.06308	0.08704	-0.2658	0.2832
	-0.117	0.06292	0.08722	-0.263	0.2842
	-0.116	0.06336	0.08754	-0.2601	0.2851
	-0.115	0.06352	0.08763	-0.2573	0.2861
	-0.114	0.06383	0.08788	-0.2544	0.287
	-0.113	0.06421	0.08801	-0.2516	0.2882
	-0.112	0.06416	0.08816	-0.2488	0.2896
	-0.111	0.06475	0.08853	-0.2459	0.2905
	-0.11	0.06484	0.08845	-0.2433	0.2912
	-0.109	0.06521	0.08872	-0.2404	0.2922
	-0.108	0.06555	0.08901	-0.2376	0.2931
	-0.107	0.06562	0.089	-0.2349	0.2942
	-0.106	0.06601	0.08952	-0.2321	0.2954
	-0.105	0.06633	0.08955	-0.2293	0.2961
	-0.104	0.06641	0.08963	-0.2267	0.2968
	-0.103	0.06691	0.09001	-0.2238	0.2981
	-0.102	0.06704	0.09027	-0.2211	0.2992
	-0.101	0.06721	0.09043	-0.2183	0.3001
	-0.1	0.06767	0.09064	-0.2156	0.3011
	-0.099	0.06778	0.09074	-0.2129	0.3019
	-0.098	0.06804	0.09105	-0.2101	0.3029
	-0.097	0.06821	0.09101	-0.2074	0.3041
	-0.096	0.06837	0.0912	-0.2048	0.3049
	-0.095	0.06868	0.09161	-0.202	0.306
	-0.094	0.06889	0.09144	-0.1994	0.3067
	-0.093	0.06919	0.09167	-0.1966	0.3078
	-0.092	0.06947	0.09209	-0.194	0.3088
	-0.091	0.06938	0.09199	-0.1914	0.3094
	-0.09	0.06993	0.0924	-0.1886	0.3106
	-0.089	0.07031	0.09268	-0.1859	0.3116
	-0.088	0.07036	0.09252	-0.1834	0.3123
	-0.087	0.07106	0.0929	-0.1807	0.3135
	-0.086	0.07138	0.09305	-0.1781	0.3144
	-0.085	0.07135	0.09328	-0.1755	0.3154
	-0.084	0.07157	0.09359	-0.1728	0.3163
	-0.083	0.07177	0.0936	-0.1702	0.317
	-0.082	0.07202	0.09399	-0.1675	0.3182
	-0.081	0.07223	0.09415	-0.1649	0.319
	-0.08	0.07233	0.09427	-0.1623	0.3201
	-0.079	0.07271	0.09459	-0.1597	0.3211
	-0.078	0.07295	0.09461	-0.1572	0.3216
	-0.077	0.07305	0.09483	-0.1546	0.3228
	-0.076	0.07348	0.09516	-0.1519	0.324
	-0.075	0.07343	0.09499	-0.1495	0.3248
	-0.074	0.07385	0.09537	-0.1469	0.3258
	-0.073	0.07414	0.09561	-0.1442	0.3267
	-0.072	0.07424	0.09558	-0.1417	0.3275
	-0.071	0.07458	0.09595	-0.1391	0.3286
	-0.07	0.07469	0.09613	-0.1366	0.3294
	-0.069	0.0749	0.09621	-0.1342	0.3303
	-0.068	0.0753	0.09658	-0.1316	0.3313
	-0.067	0.07541	0.09659	-0.1292	0.3321
	-0.066	0.07575	0.09693	-0.1266	0.3331
	-0.065	0.07604	0.09712	-0.1241	0.3339
	-0.064	0.07631	0.09729	-0.1216	0.3349
	-0.063	0.07642	0.09757	-0.119	0.3359
	-0.062	0.07652	0.09757	-0.1167	0.3368
	-0.061	0.07698	0.09788	-0.1142	0.3377
	-0.06	0.07711	0.09822	-0.1116	0.3389
	-0.059	0.07717	0.09807	-0.1093	0.3393
	-0.058	0.07759	0.0985	-0.1067	0.3403
	-0.057	0.07788	0.09862	-0.1042	0.3416
	-0.056	0.07792	0.09871	-0.1019	0.3421
	-0.055	0.07829	0.09897	-0.09927	0.3433
	-0.054	0.07845	0.09905	-0.09684	0.3441
	-0.053	0.07863	0.09921	-0.09441	0.345
	-0.052	0.07902	0.09956	-0.09189	0.346
	-0.051	0.07928	0.09963	-0.08952	0.347
	-0.05	0.07948	0.09999	-0.08707	0.3477
	-0.049	0.07972	0.09998	-0.08469	0.3488
	-0.048	0.07995	0.1003	-0.08228	0.3494
	-0.047	0.08031	0.1006	-0.07981	0.3506
	-0.046	0.08027	0.1005	-0.07754	0.3512
	-0.045	0.08062	0.1008	-0.07507	0.3522
	-0.044	0.08087	0.1012	-0.07272	0.3531
	-0.043	0.08105	0.1011	-0.07045	0.3538
	-0.042	0.08128	0.1015	-0.06801	0.3548
	-0.041	0.08164	0.1017	-0.06562	0.3559
	-0.04	0.08164	0.1018	-0.06333	0.3565
	-0.039	0.08213	0.102	-0.06089	0.3577
	-0.038	0.08242	0.1022	-0.05852	0.3585
	-0.037	0.08269	0.1024	-0.05623	0.3595
	-0.036	0.08294	0.1025	-0.05391	0.3604
	-0.035	0.08315	0.1026	-0.05162	0.3612
	-0.034	0.08328	0.103	-0.04925	0.3622
	-0.033	0.08358	0.103	-0.04688	0.363
	-0.032	0.08369	0.1032	-0.04459	0.3638
	-0.031	0.0843	0.1035	-0.04219	0.365
	-0.03	0.08386	0.1036	-0.04004	0.3656
	-0.029	0.08438	0.1038	-0.03769	0.3667
	-0.028	0.08481	0.1042	-0.03534	0.3676
	-0.027	0.08488	0.1041	-0.03321	0.3683
	-0.026	0.08513	0.1044	-0.03087	0.3693
	-0.025	0.08558	0.1047	-0.02854	0.3703
	-0.024	0.08559	0.1047	-0.02635	0.371
	-0.023	0.08594	0.1052	-0.02403	0.3721
	-0.022	0.08594	0.1052	-0.02181	0.3729
	-0.021	0.08615	0.1054	-0.01957	0.3738
	-0.02	0.08645	0.1056	-0.01728	0.3747
	-0.019	0.08661	0.1056	-0.01509	0.3756
	-0.018	0.08675	0.106	-0.01285	0.3765
	-0.017	0.08706	0.1061	-0.01066	0.3773
	-0.016	0.08719	0.1063	-0.00841	0.3783
	-0.015	0.0877	0.1067	-0.00613	0.3793
	-0.014	0.08788	0.1066	-0.00401	0.3799
	-0.013	0.08805	0.107	-0.00177	0.381
	-0.012	0.08842	0.1073	0.0004591	0.382
	-0.011	0.08846	0.107	0.00248	0.3827
	-0.01	0.08877	0.1076	0.0048	0.3836
	-0.009	0.08904	0.1078	0.00693	0.3846
	-0.008	0.08913	0.1078	0.00908	0.3853
	-0.007	0.09	0.1082	0.01131	0.3863
	-0.006	0.09011	0.1084	0.01345	0.3871
	-0.005	0.09021	0.1085	0.01555	0.3881
	-0.004	0.0905	0.1087	0.01774	0.389
	-0.003	0.09064	0.1089	0.0198	0.3898
	-0.002	0.09084	0.1091	0.02201	0.3907
	-0.001	0.09107	0.1093	0.02413	0.3915
	0	0.09156	0.1102	0.02665	0.3933
	0.001	0.09162	0.1103	0.02878	0.3945
	0.002	0.09151	0.11	0.03075	0.3945
	0.003	0.09177	0.1102	0.03282	0.3958
	0.004	0.09203	0.1104	0.03505	0.3963
	0.005	0.09234	0.1104	0.03689	0.3974
	0.006	0.0932	0.1107	0.03908	0.398
	0.007	0.09317	0.1109	0.04117	0.3993
	0.008	0.09303	0.1111	0.04319	0.3998
	0.009	0.09351	0.1114	0.04532	0.4011
	0.01	0.09349	0.1114	0.04739	0.4017
	0.011	0.09361	0.1117	0.04941	0.4028
	0.012	0.09385	0.112	0.05156	0.4036
	0.013	0.09399	0.1121	0.05357	0.4046
	0.014	0.09425	0.1123	0.0557	0.4055
	0.015	0.09452	0.1125	0.05778	0.4065
	0.016	0.09467	0.1127	0.05982	0.4071
	0.017	0.09494	0.1131	0.06189	0.4084
	0.018	0.09503	0.1131	0.06388	0.409
	0.019	0.09521	0.1134	0.06594	0.4101
	0.02	0.0955	0.1137	0.0681	0.4111
	0.021	0.09552	0.1136	0.07002	0.4118
	0.022	0.0959	0.114	0.07211	0.4128
	0.023	0.0961	0.1142	0.07414	0.4138
	0.024	0.09614	0.1142	0.07606	0.4145
	0.025	0.09666	0.1146	0.07812	0.4156
	0.026	0.09665	0.1147	0.08016	0.4164
	0.027	0.09678	0.115	0.08209	0.4175
	0.028	0.09711	0.1152	0.08425	0.4184
	0.029	0.09713	0.1153	0.08609	0.4193
	0.03	0.09741	0.1157	0.08812	0.4203
	0.031	0.09766	0.1157	0.09018	0.4212
	0.032	0.09782	0.1159	0.09217	0.4221
	0.033	0.09812	0.1163	0.09423	0.4234
	0.034	0.09817	0.1164	0.09619	0.4239
	0.035	0.09845	0.1166	0.09824	0.425
	0.036	0.09882	0.117	0.1003	0.4261
	0.037	0.09889	0.1169	0.1021	0.4267
	0.038	0.09908	0.1174	0.1042	0.4279
	0.039	0.09927	0.1176	0.1062	0.4289
	0.04	0.09936	0.1176	0.1081	0.4297
	0.041	0.09968	0.118	0.1101	0.4308
	0.042	0.09989	0.1181	0.112	0.4316
	0.043	0.1001	0.1183	0.114	0.4326
	0.044	0.1004	0.1187	0.116	0.4336
	0.045	0.1006	0.1187	0.1179	0.4346
	0.046	0.1007	0.119	0.1199	0.4356
	0.047	0.1009	0.1192	0.1219	0.4365
	0.048	0.1011	0.1194	0.1238	0.4375
	0.049	0.1014	0.1197	0.1259	0.4387
	0.05	0.1014	0.1199	0.1277	0.4394
	0.051	0.1018	0.1201	0.1297	0.4406
	0.052	0.1021	0.1206	0.1318	0.4418
	0.053	0.1021	0.1204	0.1337	0.4426
	0.054	0.1023	0.1209	0.1358	0.4437
	0.055	0.1025	0.1211	0.1378	0.4447
	0.056	0.1025	0.1212	0.1396	0.4454
	0.057	0.103	0.1216	0.1416	0.4466
	0.058	0.103	0.1217	0.1436	0.4475
	0.059	0.1033	0.122	0.1455	0.4485
	0.06	0.1036	0.1224	0.1475	0.4496
	0.061	0.1037	0.1223	0.1495	0.4505
	0.062	0.1041	0.1227	0.1514	0.4516
	0.063	0.1045	0.1228	0.1534	0.4527
	0.064	0.1046	0.1231	0.1553	0.4537
	0.065	0.1048	0.1236	0.1573	0.4549
	0.066	0.1049	0.1233	0.1593	0.4556
	0.067	0.1052	0.1237	0.1612	0.4568
	0.068	0.1054	0.1242	0.1633	0.458
	0.069	0.1054	0.1241	0.1651	0.4587
	0.07	0.1057	0.1246	0.1672	0.46
	0.071	0.106	0.1248	0.1692	0.461
	0.072	0.106	0.1248	0.171	0.4619
	0.073	0.1064	0.1253	0.173	0.4631
	0.074	0.1064	0.1255	0.1749	0.464
	0.075	0.1066	0.1257	0.1769	0.4651
	0.076	0.1068	0.1262	0.1789	0.4662
	0.077	0.1068	0.126	0.1809	0.4673
	0.078	0.107	0.1265	0.1828	0.4684
	0.079	0.1072	0.1266	0.1849	0.4695
	0.08	0.1072	0.1269	0.1868	0.4705
	0.081	0.1076	0.1273	0.1889	0.4718
	0.082	0.1076	0.1273	0.1908	0.4727
	0.083	0.1079	0.1275	0.1927	0.4738
	0.084	0.1081	0.128	0.1947	0.475
	0.085	0.1081	0.128	0.1967	0.4759
	0.086	0.1084	0.1285	0.1987	0.4772
	0.087	0.1087	0.1287	0.2007	0.4783
	0.088	0.1087	0.1288	0.2027	0.4793
	0.089	0.1091	0.1292	0.2048	0.4806
	0.09	0.1092	0.1294	0.2067	0.4815
	0.091	0.1093	0.1296	0.2088	0.4827
	0.092	0.1096	0.1301	0.2108	0.4839
	0.093	0.1097	0.1302	0.2128	0.4849
	0.094	0.1098	0.1305	0.2149	0.4862
	0.095	0.1101	0.1308	0.217	0.4872
	0.096	0.1101	0.1309	0.2189	0.4883
	0.097	0.1106	0.1314	0.221	0.4897
	0.098	0.1105	0.1314	0.2229	0.4907
	0.099	0.1108	0.1318	0.225	0.4919
	0.1	0.1112	0.1322	0.2272	0.4932
	0.101	0.1112	0.1321	0.2291	0.4942
	0.102	0.1116	0.1328	0.2312	0.4956
	0.103	0.1118	0.133	0.2334	0.4969
	0.104	0.1117	0.1331	0.2353	0.4979
	0.105	0.1121	0.1335	0.2374	0.4992
	0.106	0.1122	0.1336	0.2394	0.5003
	0.107	0.1124	0.1338	0.2414	0.5015
	0.108	0.1128	0.1343	0.2436	0.5028
	0.109	0.1129	0.1344	0.2456	0.5039
	0.11	0.1131	0.1349	0.2477	0.5053
	0.111	0.1133	0.1351	0.2498	0.5064
	0.112	0.1134	0.1353	0.2519	0.5076
	0.113	0.1137	0.1357	0.254	0.509
	0.114	0.1139	0.1359	0.2561	0.5101
	0.115	0.1141	0.1363	0.2582	0.5115
	0.116	0.1145	0.1366	0.2603	0.513
	0.117	0.1144	0.1367	0.2623	0.514
	0.118	0.1148	0.1371	0.2644	0.5154
	0.119	0.1151	0.1377	0.2666	0.5166
	0.12	0.1151	0.1373	0.2686	0.5177
	0.121	0.1154	0.1379	0.2707	0.5193
	0.122	0.1155	0.1382	0.2728	0.5205
	0.123	0.1157	0.1384	0.2749	0.5217
	0.124	0.1159	0.1389	0.2771	0.5232
	0.125	0.1159	0.1389	0.2791	0.5244
	0.126	0.1162	0.1394	0.2812	0.5258
	0.127	0.1164	0.1396	0.2833	0.5271
	0.128	0.1166	0.1398	0.2855	0.5284
	0.129	0.1169	0.1403	0.2876	0.5299
	0.13	0.117	0.1405	0.2897	0.531
	0.131	0.1173	0.1407	0.2918	0.5325
	0.132	0.1177	0.1413	0.294	0.534
	0.133	0.1173	0.1413	0.2959	0.535
	0.134	0.1178	0.1418	0.2981	0.5366
	0.135	0.1182	0.1421	0.3002	0.538
	0.136	0.118	0.1422	0.3022	0.5392
	0.137	0.1184	0.1428	0.3044	0.5408
	0.138	0.1185	0.1429	0.3065	0.5419
	0.139	0.1187	0.1432	0.3084	0.5433
	0.14	0.1191	0.1437	0.3106	0.5448
	0.141	0.1194	0.1439	0.3126	0.5462
	0.142	0.1194	0.1443	0.3148	0.5477
	0.143	0.1195	0.1445	0.3169	0.5489
	0.144	0.1197	0.1447	0.3189	0.5502
	0.145	0.1201	0.1454	0.321	0.5518
	0.146	0.1201	0.1452	0.3231	0.553
	0.147	0.1204	0.1457	0.3252	0.5545
	0.148	0.1207	0.1462	0.3273	0.5561
	0.149	0.1206	0.1463	0.3292	0.5572
	0.15	0.121	0.1468	0.3314	0.5589
	0.151	0.1214	0.1471	0.3333	0.5603
	0.152	0.1213	0.1473	0.3353	0.5616
	0.153	0.1217	0.1478	0.3374	0.5633
	0.154	0.1218	0.1481	0.3394	0.5645
	0.155	0.1221	0.1484	0.3414	0.5659
	0.156	0.1223	0.1488	0.3435	0.5675
	0.157	0.1224	0.149	0.3454	0.5689
	0.158	0.1226	0.1494	0.3474	0.5703
	0.159	0.1229	0.1497	0.3494	0.5716
	0.16	0.1232	0.15	0.3514	0.573
	0.161	0.1236	0.1504	0.3534	0.5746
	0.162	0.1236	0.1506	0.3554	0.5757
	0.163	0.1239	0.151	0.3573	0.5774
	0.164	0.1242	0.1515	0.3594	0.5789
	0.165	0.1242	0.1516	0.3612	0.58
	0.166	0.1244	0.152	0.3632	0.5816
	0.167	0.1247	0.1524	0.3652	0.5831
	0.168	0.1246	0.1526	0.3671	0.5845
	0.169	0.1251	0.1531	0.369	0.5861
	0.17	0.1251	0.1534	0.3709	0.5874
	0.171	0.1253	0.1537	0.3728	0.589
	0.172	0.1257	0.1541	0.3748	0.5905
	0.173	0.1257	0.1545	0.3766	0.5917
	0.174	0.126	0.1549	0.3785	0.5933
	0.175	0.1263	0.1551	0.3803	0.5946
	0.176	0.1266	0.1554	0.3822	0.5962
	0.177	0.127	0.1559	0.384	0.5975
	0.178	0.1267	0.1561	0.3858	0.599
	0.179	0.1271	0.1566	0.3877	0.6005
	0.18	0.1274	0.157	0.3896	0.602
	0.181	0.1274	0.1571	0.3912	0.6033
	0.182	0.1276	0.1576	0.3931	0.6047
	0.183	0.128	0.1581	0.3949	0.6063
	0.184	0.1279	0.1583	0.3966	0.6076
	0.185	0.1286	0.1587	0.3985	0.6092
	0.186	0.1288	0.159	0.4003	0.6107
	0.187	0.1289	0.1594	0.402	0.6121
	0.188	0.1292	0.1599	0.4038	0.6137
	0.189	0.1296	0.1601	0.4055	0.6149
	0.19	0.1299	0.1606	0.4073	0.6164
	0.191	0.1301	0.1609	0.409	0.6177
	0.192	0.1302	0.1613	0.4108	0.6192
	0.193	0.1303	0.1618	0.4125	0.6209
	0.194	0.1302	0.162	0.4141	0.6219
	0.195	0.1305	0.1625	0.4157	0.6234
	0.196	0.1307	0.163	0.4174	0.625
	0.197	0.1307	0.163	0.419	0.6261
	0.198	0.1309	0.1637	0.4208	0.6279
	0.199	0.1313	0.164	0.4225	0.6294
	0.2	0.1312	0.1643	0.4239	0.6306
	0.201	0.1316	0.1649	0.4256	0.632
	0.202	0.1318	0.1652	0.4273	0.6333
	0.203	0.132	0.1655	0.4289	0.6347
	0.204	0.1322	0.166	0.4306	0.6364
	0.205	0.1328	0.1666	0.4323	0.6379
	0.206	0.1329	0.1669	0.4338	0.6393
	0.207	0.133	0.1672	0.4354	0.6407
	0.208	0.1331	0.1676	0.437	0.642
	0.209	0.1333	0.168	0.4387	0.6437
	0.21	0.1334	0.1682	0.4402	0.6448
	0.211	0.1336	0.1687	0.4418	0.6463
	0.212	0.1339	0.1695	0.4434	0.6478
	0.213	0.134	0.1694	0.4448	0.649
	0.214	0.1343	0.17	0.4464	0.6505
	0.215	0.1345	0.1705	0.4479	0.652
	0.216	0.1346	0.1707	0.4494	0.6531
	0.217	0.135	0.1714	0.451	0.6547
	0.218	0.1352	0.1716	0.4525	0.6561
	0.219	0.1354	0.1719	0.4539	0.6575
	0.22	0.1358	0.1725	0.4555	0.6589
	0.221	0.1358	0.1727	0.4569	0.6601
	0.222	0.1361	0.1732	0.4585	0.6617
	0.223	0.1364	0.1737	0.46	0.663
	0.224	0.1365	0.174	0.4615	0.6644
	0.225	0.1369	0.1746	0.4629	0.6661
	0.226	0.137	0.1748	0.4644	0.6671
	0.227	0.1373	0.1754	0.4659	0.6687
	0.228	0.1376	0.1759	0.4676	0.6702
	0.229	0.1378	0.176	0.4689	0.6714
	0.23	0.1378	0.1767	0.4705	0.6729
	0.231	0.1382	0.1771	0.472	0.6744
	0.232	0.1383	0.1774	0.4734	0.6757
	0.233	0.1387	0.1781	0.4749	0.6774
	0.234	0.1388	0.1785	0.4764	0.6787
	0.235	0.1389	0.1789	0.4778	0.6802
	0.236	0.1394	0.1793	0.4794	0.6817
	0.237	0.1395	0.1797	0.4807	0.683
	0.238	0.1398	0.1803	0.4822	0.6844
	0.239	0.14	0.1806	0.4837	0.6858
	0.24	0.1403	0.1811	0.4851	0.6872
	0.241	0.1406	0.1818	0.4866	0.6888
	0.242	0.1408	0.182	0.488	0.69
	0.243	0.1411	0.1827	0.4895	0.6917
	0.244	0.1415	0.1832	0.4911	0.6933
	0.245	0.1415	0.1834	0.4924	0.6945
	0.246	0.1419	0.1841	0.494	0.6961
	0.247	0.1422	0.1845	0.4955	0.6976
	0.248	0.1422	0.1848	0.4969	0.699
	0.249	0.1427	0.1855	0.4985	0.7006
	0.25	0.1427	0.1859	0.4999	0.7021
	0.251	0.1428	0.1863	0.5013	0.7036
	0.252	0.1433	0.1871	0.5029	0.7051
	0.253	0.1434	0.1873	0.5043	0.7065
	0.254	0.1437	0.1879	0.5058	0.7081
	0.255	0.144	0.1884	0.5073	0.7097
	0.256	0.1445	0.189	0.5088	0.7112
	0.257	0.1456	0.1897	0.5104	0.713
	0.258	0.1458	0.1899	0.5119	0.7143
	0.259	0.1458	0.1906	0.5135	0.7161
	0.26	0.146	0.191	0.5151	0.7178
	0.261	0.1459	0.1912	0.5166	0.7191
	0.262	0.1463	0.192	0.5182	0.7209
	0.263	0.1467	0.1926	0.5198	0.7226
	0.264	0.1468	0.1929	0.5212	0.7239
	0.265	0.1473	0.1936	0.5228	0.7257
	0.266	0.1473	0.194	0.5243	0.7274
	0.267	0.1476	0.1945	0.5259	0.729
	0.268	0.148	0.1953	0.5275	0.7307
	0.269	0.1482	0.1957	0.5291	0.7323
	0.27	0.1485	0.1964	0.5307	0.734
	0.271	0.1487	0.1969	0.5323	0.7356
	0.272	0.1488	0.1973	0.5339	0.7372
	0.273	0.1494	0.198	0.5356	0.739
	0.274	0.1494	0.1984	0.5371	0.7405
	0.275	0.1497	0.1991	0.5387	0.7424
	0.276	0.15	0.1998	0.5403	0.7443
	0.277	0.1501	0.2001	0.5419	0.7457
	0.278	0.1505	0.2008	0.5437	0.7476
	0.279	0.1509	0.2014	0.5453	0.7494
	0.28	0.151	0.2019	0.547	0.751
	0.281	0.1516	0.2026	0.5487	0.753
	0.282	0.1516	0.2032	0.5504	0.7547
	0.283	0.152	0.2037	0.552	0.7565
	0.284	0.1523	0.2044	0.5538	0.7584
	0.285	0.1525	0.2048	0.5555	0.7601
	0.286	0.1525	0.2056	0.5572	0.7622
	0.287	0.153	0.2061	0.559	0.764
	0.288	0.1532	0.2068	0.5607	0.7658
	0.289	0.1537	0.2075	0.5625	0.7679
	0.29	0.1537	0.208	0.5643	0.7696
	0.291	0.1541	0.2086	0.5661	0.7716
	0.292	0.1545	0.2094	0.5679	0.7737
	0.293	0.1545	0.2098	0.5696	0.7753
	0.294	0.1549	0.2107	0.5716	0.7775
	0.295	0.1554	0.2114	0.5734	0.7796
	0.296	0.1555	0.2119	0.5752	0.7814
	0.297	0.1559	0.2127	0.5771	0.7836
	0.298	0.1562	0.2133	0.5789	0.7855
	0.299	0.1564	0.2138	0.5808	0.7876
	0.3	0.1568	0.2146	0.5827	0.7896
	0.301	0.1572	0.2152	0.5845	0.7915
	0.302	0.1576	0.216	0.5864	0.7937
	0.303	0.1579	0.2166	0.5884	0.7958
	0.304	0.1581	0.2173	0.5904	0.7978
	0.305	0.1584	0.2181	0.5924	0.8002
	0.306	0.1586	0.2186	0.5944	0.8022
	0.307	0.159	0.2194	0.5964	0.8046
	0.308	0.1594	0.2204	0.5986	0.8069
	0.309	0.1596	0.2207	0.6004	0.8089
	0.31	0.16	0.2216	0.6025	0.8113
	0.311	0.1604	0.2223	0.6045	0.8135
	0.312	0.1606	0.223	0.6066	0.8157
	0.313	0.1612	0.2238	0.6088	0.8183
	0.314	0.1616	0.2245	0.6109	0.8205
	0.315	0.1619	0.2251	0.613	0.8228
	0.316	0.1623	0.226	0.6152	0.8254
	0.317	0.1625	0.2267	0.6172	0.8277
	0.318	0.1628	0.2275	0.6194	0.8302
	0.319	0.1633	0.2282	0.6216	0.8327
	0.32	0.1635	0.229	0.6239	0.8352
	0.321	0.1641	0.2299	0.6261	0.8379
	0.322	0.1642	0.2304	0.6284	0.8402
	0.323	0.1646	0.2313	0.6306	0.8429
	0.324	0.1652	0.2322	0.633	0.8458
	0.325	0.1653	0.2328	0.6351	0.8481
	0.326	0.1657	0.2338	0.6375	0.851
	0.327	0.1662	0.2346	0.6399	0.8537
	0.328	0.1663	0.2353	0.6422	0.8563
	0.329	0.1669	0.2363	0.6447	0.8593
	0.33	0.167	0.2371	0.6471	0.862
	0.331	0.1675	0.2379	0.6494	0.8649
	0.332	0.1679	0.2388	0.652	0.8679
	0.333	0.1681	0.2395	0.6543	0.8708
	0.334	0.1685	0.2405	0.6569	0.8738
	0.335	0.1689	0.2413	0.6593	0.8767
	0.336	0.1692	0.2421	0.6618	0.8798
	0.337	0.1702	0.2431	0.6644	0.8831
	0.338	0.1707	0.2439	0.6669	0.8859
	0.339	0.1711	0.2449	0.6695	0.8891
	0.34	0.1717	0.2458	0.6723	0.8925
	0.341	0.1719	0.2465	0.6747	0.8954
	0.342	0.1724	0.2476	0.6775	0.8989
	0.343	0.1729	0.2486	0.6801	0.9024
	0.344	0.1731	0.2493	0.6828	0.9056
	0.345	0.1737	0.2505	0.6855	0.9092
	0.346	0.174	0.2515	0.6882	0.9128
	0.347	0.1742	0.2523	0.691	0.9162
	0.348	0.1747	0.2533	0.6938	0.9199
	0.349	0.1749	0.2542	0.6964	0.9233
	0.35	0.1753	0.2553	0.6993	0.927
	0.351	0.1757	0.2562	0.7022	0.9308
	0.352	0.1761	0.2572	0.7051	0.9346
	0.353	0.1767	0.2584	0.708	0.9387
	0.354	0.1769	0.2591	0.7108	0.9422
	0.355	0.1774	0.2602	0.7137	0.9462
	0.356	0.1777	0.2614	0.7168	0.9505
	0.357	0.178	0.2622	0.7197	0.9542
	0.358	0.1785	0.2634	0.7227	0.9587
	0.359	0.1789	0.2645	0.7257	0.963
	0.36	0.1792	0.2653	0.7286	0.967
	0.361	0.1798	0.2667	0.7317	0.9715
	0.362	0.1801	0.2675	0.7348	0.9758
	0.363	0.1804	0.2686	0.7379	0.9803
	0.364	0.1809	0.2698	0.7411	0.9849
	0.365	0.1813	0.2708	0.7441	0.9894
	0.366	0.1819	0.2719	0.7473	0.9943
	0.367	0.1823	0.273	0.7504	0.999
	0.368	0.1825	0.2741	0.7536	1.004
	0.369	0.1833	0.2755	0.7568	1.009
	0.37	0.1837	0.2763	0.76	1.014
	0.371	0.1842	0.2777	0.7633	1.019
	0.372	0.1847	0.279	0.7667	1.024
	0.373	0.1849	0.2798	0.7697	1.029
	0.374	0.1854	0.2811	0.7731	1.035
	0.375	0.186	0.2825	0.7765	1.041
	0.376	0.1862	0.2834	0.7798	1.046
	0.377	0.1869	0.2849	0.7832	1.052
	0.378	0.1873	0.286	0.7867	1.058
	0.379	0.1877	0.2872	0.7899	1.063
	0.38	0.1883	0.2887	0.7934	1.069
	0.381	0.1886	0.2898	0.7968	1.075
	0.382	0.1892	0.2911	0.8003	1.082
	0.383	0.1898	0.2924	0.8039	1.088
	0.384	0.1901	0.2937	0.8074	1.094
	0.385	0.1908	0.2951	0.811	1.101
	0.386	0.1912	0.2961	0.8146	1.108
	0.387	0.1919	0.2976	0.8182	1.114
	0.388	0.1924	0.2991	0.822	1.121
	0.389	0.1927	0.3002	0.8256	1.128
	0.39	0.1935	0.3018	0.8294	1.136
	0.391	0.194	0.303	0.8332	1.143
	0.392	0.1943	0.3043	0.837	1.15
	0.393	0.1951	0.3059	0.8408	1.158
	0.394	0.1954	0.3071	0.8447	1.166
	0.395	0.1959	0.3087	0.8486	1.173
	0.396	0.1965	0.3099	0.8526	1.182
	0.397	0.1971	0.3114	0.8565	1.19
	0.398	0.1976	0.3129	0.8606	1.198
	0.399	0.1982	0.3144	0.8646	1.207
	0.4	0.1987	0.3158	0.8688	1.215
	0.401	0.1994	0.3174	0.873	1.224
	0.402	0.1998	0.3188	0.877	1.233
	0.403	0.2006	0.3204	0.8812	1.242
	0.404	0.2015	0.3221	0.8856	1.252
	0.405	0.2019	0.3233	0.8897	1.261
	0.406	0.2026	0.3251	0.894	1.271
	0.407	0.2033	0.3266	0.8984	1.281
	0.408	0.2035	0.3281	0.9027	1.291
	0.409	0.2044	0.33	0.9073	1.301
	0.41	0.2053	0.3321	0.9121	1.312
	0.411	0.2056	0.3332	0.9165	1.323
	0.412	0.2062	0.335	0.921	1.334
	0.413	0.2066	0.3363	0.9255	1.345
	0.414	0.2072	0.3382	0.9302	1.356
	0.415	0.208	0.3397	0.9347	1.367
	0.416	0.2083	0.3414	0.9394	1.379
	0.417	0.209	0.3433	0.9442	1.391
	0.418	0.2094	0.3449	0.9489	1.403
	0.419	0.21	0.3466	0.9536	1.415
	0.42	0.2109	0.3486	0.9586	1.428
	0.421	0.2112	0.35	0.9633	1.441
	0.422	0.2119	0.3521	0.9683	1.454
	0.423	0.2126	0.3538	0.9732	1.468
	0.424	0.2132	0.3555	0.9782	1.481
	0.425	0.214	0.3576	0.9832	1.495
	0.426	0.2145	0.3593	0.9883	1.509
	0.427	0.2151	0.3613	0.9934	1.523
	0.428	0.2159	0.3633	0.9986	1.538
	0.429	0.2166	0.3649	1.004	1.553
	0.43	0.2173	0.367	1.009	1.568
	0.431	0.2179	0.3689	1.014	1.583
	0.432	0.2187	0.3709	1.019	1.599
	0.433	0.2193	0.3731	1.025	1.615
	0.434	0.2199	0.3748	1.03	1.63
	0.435	0.2207	0.3769	1.035	1.647
	0.436	0.2214	0.3792	1.041	1.664
	0.437	0.2218	0.3809	1.046	1.68
	0.438	0.2227	0.3832	1.051	1.698
	0.439	0.2234	0.3853	1.057	1.715
	0.44	0.2239	0.3873	1.063	1.732
	0.441	0.2249	0.3894	1.068	1.751
	0.442	0.2255	0.3915	1.074	1.769
	0.443	0.2261	0.3937	1.079	1.787
	0.444	0.227	0.396	1.085	1.806
	0.445	0.2277	0.3981	1.091	1.825
	0.446	0.2286	0.4004	1.096	1.844
	0.447	0.2295	0.4026	1.102	1.864
	0.448	0.23	0.405	1.108	1.883
	0.449	0.2309	0.4073	1.114	1.904
	0.45	0.2315	0.4095	1.12	1.924
	0.451	0.2323	0.412	1.126	1.944
	0.452	0.2333	0.4144	1.132	1.965
	0.453	0.2338	0.4166	1.137	1.986
	0.454	0.2347	0.4191	1.143	2.008
	0.455	0.2355	0.4216	1.149	2.029
	0.456	0.236	0.4239	1.155	2.051
	0.457	0.2368	0.4265	1.162	2.073
	0.458	0.2376	0.4288	1.168	2.095
	0.459	0.2382	0.4314	1.174	2.118
	0.46	0.2393	0.434	1.18	2.141
	0.461	0.24	0.4365	1.186	2.164
	0.462	0.2407	0.4393	1.193	2.187
	0.463	0.2413	0.4418	1.199	2.21
	0.464	0.2422	0.4444	1.205	2.234
	0.465	0.2431	0.4473	1.212	2.257
	0.466	0.2437	0.4497	1.218	2.281
	0.467	0.2447	0.4526	1.225	2.305
	0.468	0.2456	0.4554	1.231	2.329
	0.469	0.2462	0.458	1.238	2.352
	0.47	0.2473	0.4609	1.244	2.376
	0.471	0.2483	0.4636	1.251	2.4
	0.472	0.249	0.4664	1.257	2.424
	0.473	0.2503	0.4693	1.264	2.449
	0.474	0.2509	0.4724	1.271	2.473
	0.475	0.2517	0.4752	1.278	2.497
	0.476	0.2527	0.4782	1.284	2.521
	0.477	0.2538	0.481	1.291	2.545
	0.478	0.2547	0.484	1.298	2.569
	0.479	0.2556	0.4871	1.305	2.592
	0.48	0.2565	0.4901	1.311	2.616
	0.481	0.2576	0.4934	1.318	2.64
	0.482	0.2585	0.4963	1.325	2.663
	0.483	0.2594	0.4995	1.332	2.686
	0.484	0.2606	0.5029	1.339	2.709
	0.485	0.2613	0.5058	1.346	2.731
	0.486	0.2626	0.5092	1.353	2.753
	0.487	0.264	0.5126	1.361	2.776
	0.488	0.2648	0.5157	1.368	2.797
	0.489	0.266	0.5192	1.375	2.818
	0.49	0.2668	0.5226	1.383	2.839
	0.491	0.2677	0.526	1.39	2.86
	0.492	0.2687	0.5295	1.397	2.881
	0.493	0.2695	0.5328	1.404	2.9
	0.494	0.2708	0.5366	1.412	2.92
	0.495	0.2721	0.54	1.419	2.939
	0.496	0.273	0.5435	1.427	2.958
	0.497	0.2742	0.5472	1.435	2.977
	0.498	0.2752	0.5507	1.442	2.995
	0.499	0.2763	0.5546	1.45	3.014
