# Supplementary material for: Self-activating anti-infection implant
Source: Nat Commun. 2021 Nov 25;12:6907. doi: 10.1038/s41467-021-27217-4 (PMC8617033; doi:10.1038/s41467-021-27217-4)
Supplement: Supplementary file 4 — Source data [file 41467_2021_27217_MOESM4_ESM.zip › Source Data-2021-10-16/Fig 4/Fig 4c.xlsx]

## Sheet: Sheet1
Total Area		2303995
name	IOD	Total Area		Mean
Ti6-1	267253	2303995		0.115995
Ti6-2	374626	2303995		0.162598
Ti6-3	909494	2303995		0.394747
HA/MoS2-Ti6-1	26734578	2303995		11.6036
HA/MoS2-Ti6-2	41641328	2303995		18.0735
HA/MoS2-Ti6-3	36130600	2303995		15.6817
