# Supplementary material for: Self-activating anti-infection implant
Source: Nat Commun. 2021 Nov 25;12:6907. doi: 10.1038/s41467-021-27217-4 (PMC8617033; doi:10.1038/s41467-021-27217-4)
Supplement: Supplementary file 4 — Source data [file 41467_2021_27217_MOESM4_ESM.zip › Source Data-2021-10-16/Fig 4/Fig 4d.xlsx]

## Sheet: Sheet1
Ti6	HA-Ti6	MoS2-Ti6	HA/MoS2-Ti6
2043	2152	1579	666
2244	1641	1888	402
3220	3607	2647	1238
2523	3189	2043	1192
