# Supplementary material for: Self-activating anti-infection implant
Source: Nat Commun. 2021 Nov 25;12:6907. doi: 10.1038/s41467-021-27217-4 (PMC8617033; doi:10.1038/s41467-021-27217-4)
Supplement: Supplementary file 4 — Source data [file 41467_2021_27217_MOESM4_ESM.zip › Source Data-2021-10-16/Fig 4/Fig 4f.xlsx]

## Sheet: Sheet1
Wavelength (nm)	Ti6	HA/MoS2-Ti6
310	2.418	2.861
320	2.084	2.447
330	2.394	2.846
340	2.9	3.522
350	3.147	3.843
360	2.903	3.528
370	2.417	2.923
380	1.796	2.131
390	1.325	1.535
400	1.022	1.144
410	0.833	0.9
420	0.726	0.766
430	0.653	0.672
440	0.599	0.604
450	0.55	0.54
460	0.509	0.489
470	0.477	0.447
480	0.446	0.41
490	0.432	0.389
500	0.417	0.37
510	0.407	0.356
520	0.398	0.345
530	0.391	0.335
540	0.383	0.326
550	0.377	0.318
560	0.37	0.309
570	0.363	0.301
580	0.358	0.294
590	0.352	0.286
600	0.346	0.279
610	0.341	0.273
620	0.335	0.266
630	0.331	0.261
640	0.325	0.255
650	0.321	0.25
660	0.317	0.245
670	0.313	0.241
680	0.309	0.236
690	0.305	0.232
700	0.302	0.229
