# Supplementary material for: Self-activating anti-infection implant
Source: Nat Commun. 2021 Nov 25;12:6907. doi: 10.1038/s41467-021-27217-4 (PMC8617033; doi:10.1038/s41467-021-27217-4)
Supplement: Supplementary file 4 — Source data [file 41467_2021_27217_MOESM4_ESM.zip › Source Data-2021-10-16/Fig 5/Fig 5b.xlsx]

## Sheet: Sheet1
Total Area		2303995
name	IOD	Total Area		Mean
Ti6-1	284886	2303995		0.123649
Ti6-2	531957	2303995		0.230885
Ti6-3	483221	2303995		0.209732
HA/MoS2-Ti6-1	1.27645e+06	2303995		0.554018
HA/MoS2-Ti6-2	1.46954e+06	2303995		0.637821
HA/MoS2-Ti6-3	1.47157e+06	2303995		0.638706
