# Supplementary material for: Self-activating anti-infection implant
Source: Nat Commun. 2021 Nov 25;12:6907. doi: 10.1038/s41467-021-27217-4 (PMC8617033; doi:10.1038/s41467-021-27217-4)
Supplement: Supplementary file 4 — Source data [file 41467_2021_27217_MOESM4_ESM.zip › Source Data-2021-10-16/Fig 5/Fig 5c.xlsx]

## Sheet: Sheet1
		Name	Total Area	IOD	Mean	Radio
Ti6-1	red	3076	2303009	11692833	5.0772
	green	3075	2303009	6.02373e+06	2.61559	0.515164
Ti6-2	red	3069	2303009	27792136	12.0677
	green	3070	2303009	7.66864e+06	3.32984	0.275928
Ti6-3	red	3068	2303009	13473880	5.85055
	green	3067	2303009	8026014	3.48501	0.595672
HA/MoS2-Ti6-1	red	3086	2303009	5.64783e+06	2.45237
	green	3087	2303009	1.09699e+06	0.476331	0.194233
HA/MoS2-Ti6-2	red	3085	2303009	10171411	4.41657
	green	3084	2303009	2069214	0.898483	0.203434
HA/MoS2-Ti6-2	red	3081	2303009	16116331	6.99795
	green	3080	2303009	2.08667e+06	0.906063	0.129476
