# Supplementary material for: Self-activating anti-infection implant
Source: Nat Commun. 2021 Nov 25;12:6907. doi: 10.1038/s41467-021-27217-4 (PMC8617033; doi:10.1038/s41467-021-27217-4)
Supplement: Supplementary file 4 — Source data [file 41467_2021_27217_MOESM4_ESM.zip › Source Data-2021-10-16/Fig 5/Fig 5e.xlsx]

## Sheet: Sheet1
Name	Radius Ratio	object
Ti6-1	398.628	48		8.30474
Ti6-2	383.179	38		10.0836
Ti6-3	258.38	28		9.22784
HA-Ti6-1	681.154	21		32.4359
HA-Ti6-2	410.909	24		17.1212
HA-Ti6-3	546.803	26		21.0309
MoS2-Ti-1	257.541	21		12.2639
MoS2-Ti-2	308.66	13		23.743
MoS2-Ti-3	836.13	44		19.003
HA/MoS2-Ti6-1	522.134	27		19.3383
HA/MoS2-Ti6-2	247.247	15		16.4832
HA/MoS2-Ti6-3	335.384	26		12.8994
