# Supplementary material for: Self-activating anti-infection implant
Source: Nat Commun. 2021 Nov 25;12:6907. doi: 10.1038/s41467-021-27217-4 (PMC8617033; doi:10.1038/s41467-021-27217-4)
Supplement: Supplementary file 4 — Source data [file 41467_2021_27217_MOESM4_ESM.zip › Source Data-2021-10-16/Fig 5/Fig 5f.xlsx]

## Sheet: 1D
CK	Ti6	HA-Ti6	MoS2-Ti6	HA/MoS2-Ti6		Ti6	HA-Ti6	MoS2-Ti6	HA/MoS2-Ti6
0.051	0.074	0.084	0.112	0.191		0.02425	0.03425	0.06225	0.14125
0.051	0.075	0.076	0.133	0.215		0.02525	0.02625	0.08325	0.16525
0.05	0.081	0.078	0.102	0.221		0.03125	0.02825	0.05225	0.17125
0.049
0.049
0.05
0.049
0.049
0.04975

## Sheet: 3D
CK	Ti6	HA-Ti6	MoS2-Ti6	HA/MoS2-Ti6		Ti6	HA-Ti6	MoS2-Ti6	HA/MoS2-Ti6
0.051	0.13	0.13	0.222	0.358		0.0805	0.0805	0.1725	0.3085
0.049	0.125	0.149	0.327	0.392		0.0755	0.0995	0.2775	0.3425
0.048	0.132	0.136	0.259	0.445		0.0825	0.0865	0.2095	0.3955
0.052
0.05
0.049
0.048
0.049
0.0495

## Sheet: 7D
CK	Ti6	HA-Ti6	MoS2-Ti6	HA/MoS2-Ti6		Ti6	HA-Ti6	MoS2-Ti6	HA/MoS2-Ti6
0.049	0.162	0.144	0.181	0.338		0.112	0.094	0.131	0.288
0.049	0.165	0.139	0.196	0.345		0.115	0.089	0.146	0.295
0.048	0.139	0.171	0.185	0.331		0.089	0.121	0.135	0.281
0.048
0.055
0.048
0.049
0.054
0.05
