# Supplementary material for: Self-activating anti-infection implant
Source: Nat Commun. 2021 Nov 25;12:6907. doi: 10.1038/s41467-021-27217-4 (PMC8617033; doi:10.1038/s41467-021-27217-4)
Supplement: Supplementary file 4 — Source data [file 41467_2021_27217_MOESM4_ESM.zip › Source Data-2021-10-16/Fig 5/Fig 5g.xlsx]

## Sheet: Sheet1
	Ti6			HA-Ti6			MoS2-Ti6			HA/MoS2-Ti6
7 D	3.43166	4.72788	5.32364	12.2752	11.648	14.7664	2.7037	3.69608	2.60222	10.9032	23.6112	25.54
14 D	8.83718	5.51544	3.84447	32.9404	24.8458	21.3801	2.49965	2.70805	2.21084	19.6398	18.6026	15.641
