# Supplementary material for: Self-activating anti-infection implant
Source: Nat Commun. 2021 Nov 25;12:6907. doi: 10.1038/s41467-021-27217-4 (PMC8617033; doi:10.1038/s41467-021-27217-4)
Supplement: Supplementary file 4 — Source data [file 41467_2021_27217_MOESM4_ESM.zip › Source Data-2021-10-16/Fig 5/Fig 5h.xlsx]

## Sheet: RUNX2
Ti6	HA-Ti6	MoS2-Ti6	HA/MoS2-Ti6
0.8741	1.128	0.54	1.225
1.0521	1.425	0.72	1.561
1.0883	1.542	0.87	1.726

## Sheet: COL-1
Ti6	HA-Ti6	MoS2-Ti6	HA/MoS2-Ti6
1.0219	2.104	0.61	1.578
1.0931	2.094	0.83	1.519
0.886	2.263	0.53	1.77

## Sheet: ALP
Ti6	HA-Ti6	MoS2-Ti6	HA/MoS2-Ti6
1.0011	1.949	0.71	2.383
1.1208	2.072	0.6	2.588
0.879	2.325	0.9	2.38
