# Supplementary material for: Self-activating anti-infection implant
Source: Nat Commun. 2021 Nov 25;12:6907. doi: 10.1038/s41467-021-27217-4 (PMC8617033; doi:10.1038/s41467-021-27217-4)
Supplement: Supplementary file 4 — Source data [file 41467_2021_27217_MOESM4_ESM.zip › Source Data-2021-10-16/Fig 5/Fig 5j.xlsx]

## Sheet: Sheet1
Ti6			HA-Ti6			MoS2-Ti6			HA/MoS2-Ti6
0.143833	0.100833	0.119833	1.19883	1.38183	1.25883	0.101833	0.085833	0.084833	1.46883	1.40483	1.58783
