# Supplementary material for: Self-activating anti-infection implant
Source: Nat Commun. 2021 Nov 25;12:6907. doi: 10.1038/s41467-021-27217-4 (PMC8617033; doi:10.1038/s41467-021-27217-4)
Supplement: Supplementary file 4 — Source data [file 41467_2021_27217_MOESM4_ESM.zip › Source Data-2021-10-16/Fig 6/Fig 6d.xlsx]

## Sheet: Sheet1
Name	c.f.u.
Ti6-1	1		50		1.69897
Ti6-2	1		50		1.69897
Ti6-3	2		100		2
Ti6-4	1		50		1.69897
Ti6-5	1		50		1.69897
Ti6-6	3		150		2.17609
Ti6-7	1		50		1.69897
Ti6-8	1		50		1.69897
HA/MoS2-Ti6-1	1363		68150		4.83347
HA/MoS2-Ti6-2	330		16500		4.21748
HA/MoS2-Ti6-3	735		36750		4.56526
HA/MoS2-Ti6-4	770		38500		4.58546
HA/MoS2-Ti6-5	823		41150		4.61437
HA/MoS2-Ti6-6	544		27200		4.43457
HA/MoS2-Ti6-7	312		15600		4.19312
HA/MoS2-Ti6-8	275		13750		4.1383
