# Supplementary material for: Self-activating anti-infection implant
Source: Nat Commun. 2021 Nov 25;12:6907. doi: 10.1038/s41467-021-27217-4 (PMC8617033; doi:10.1038/s41467-021-27217-4)
Supplement: Supplementary file 4 — Source data [file 41467_2021_27217_MOESM4_ESM.zip › Source Data-2021-10-16/Fig 6/Fig 6f.xlsx]

## Sheet: Sheet1
	S. aureus								No S.aureus
Ti6	25.833	28.6677	27.156	26.8075	20.2006	25.0363	27.3661	22.1514	31.1234	34.0191	39.6474	35.137	30.7618	38.0739	36.5491	35.7112
HA/MoS2-Ti6	47.4736	46.0632	41.9194	44.1314	46.0912	45.4528	42.6073	43.2046	52.3612	54.9809	50.8378	48.8899	48.0552	50.4475	55.9538	51.8694
