# Supplementary material for: Self-activating anti-infection implant
Source: Nat Commun. 2021 Nov 25;12:6907. doi: 10.1038/s41467-021-27217-4 (PMC8617033; doi:10.1038/s41467-021-27217-4)
Supplement: Supplementary file 4 — Source data [file 41467_2021_27217_MOESM4_ESM.zip › Source Data-2021-10-16/Fig 6/Fig 6h.xlsx]

## Sheet: Sheet1
	Ti6			HA/MoS2-Ti6
S.aureus	13.8942	9.49833	12.9793	76.3946	81.9951	82.0602
No S.aureus	45.8229	46.4111	40.3169	94.0122	88.1722	86.5433
