# Supplementary material for: Self-activating anti-infection implant
Source: Nat Commun. 2021 Nov 25;12:6907. doi: 10.1038/s41467-021-27217-4 (PMC8617033; doi:10.1038/s41467-021-27217-4)
Supplement: Supplementary file 4 — Source data [file 41467_2021_27217_MOESM4_ESM.zip › Source Data-2021-10-16/Fig 6/Fig 6j.xlsx]

## Sheet: Sheet1
	Ti6			HA/MoS2-Ti6
S.aureus	1.41143	0.68467	0.903833	9.8225	9.93685	9.75489
No S.aureus	8.29288	6.46357	5.64539	11.1381	10.7738	11.4853
