# Supplementary material for: Self-activating anti-infection implant
Source: Nat Commun. 2021 Nov 25;12:6907. doi: 10.1038/s41467-021-27217-4 (PMC8617033; doi:10.1038/s41467-021-27217-4)
Supplement: Supplementary file 4 — Source data [file 41467_2021_27217_MOESM4_ESM.zip › Source Data-2021-10-16/Supporting information/Supplementary Fig 10/Supplementary Fig 10.xlsx]

## Sheet: Sheet1
MIC
0.3125	0.625	1.25	2.5	5	10	20	40	0
0.201	0.114	0.109	0.01	0.02	0.007	0.133	0.12	0.156
0.187	0.079	0.102	0.047	0.015	0.029	0.118	0.127	0.145
0.167	0.114	0.129	0.018	0.007	0.011	0.105	0.131	0.137
