# Supplementary material for: Self-activating anti-infection implant
Source: Nat Commun. 2021 Nov 25;12:6907. doi: 10.1038/s41467-021-27217-4 (PMC8617033; doi:10.1038/s41467-021-27217-4)
Supplement: Supplementary file 4 — Source data [file 41467_2021_27217_MOESM4_ESM.zip › Source Data-2021-10-16/Supporting information/Supplementary Fig 11/Supplementary Fig 11.xlsx]

## Sheet: Sheet1
Name		count		c. f. u.		Log10(c. f. u.)
0		295		590000000		8.77085
0		254		508000000		8.70586
0		245		490000000		8.6902
0.3125		385		770000000		8.88649
0.3125		305		610000000		8.78533
0.3125		389		778000000		8.89098
0.625		210		420000000		8.62325
0.625		236		472000000		8.67394
0.625		209		418000000		8.62118
1.25		208		416000000		8.61909
1.25		199		398000000		8.59988
1.25		222		444000000		8.64738
2.5		17		34000000		7.53148
2.5		22		44000000		7.64345
2.5		27		54000000		7.73239
5		12		24000000		7.38021
5		16		32000000		7.50515
5		14		28000000		7.44716
10		6		12000000		7.07918
10		10		20000000		7.30103
10		13		26000000		7.41497
20		167		334000000		8.52375
20		206		412000000		8.6149
20		208		416000000		8.61909
40		209		418000000		8.62118
40		218		436000000		8.63949
40		235		470000000		8.6721
