# Supplementary material for: Self-activating anti-infection implant
Source: Nat Commun. 2021 Nov 25;12:6907. doi: 10.1038/s41467-021-27217-4 (PMC8617033; doi:10.1038/s41467-021-27217-4)
Supplement: Supplementary file 4 — Source data [file 41467_2021_27217_MOESM4_ESM.zip › Source Data-2021-10-16/Supporting information/Supplementary Fig 12/Supplementary Fig 12.xlsx]

## Sheet: Sheet1
Name	count	c.f.u.	Log(c.f.u.)
Ti6-1	1938	9690000000	9.98632
Ti6-2	1620	8100000000	9.90849
Ti6-3	2235	11175000000	10.0482
Ti6-4	1270	6350000000	9.80277
Ti6-5	1485	7425000000	9.8707
Ti6-6	1141	5705000000	9.75626
SLM-Ti6-1	1700	8500000000	9.92942
SLM-Ti6-2	1848	9240000000	9.96567
SLM-Ti6-3	1013	5065000000	9.70458
SLM-Ti6-4	1019	5095000000	9.70714
SLM-Ti6-5	949	4745000000	9.67624
SLM-Ti6-6	1039	5195000000	9.71559
