# Supplementary material for: Self-activating anti-infection implant
Source: Nat Commun. 2021 Nov 25;12:6907. doi: 10.1038/s41467-021-27217-4 (PMC8617033; doi:10.1038/s41467-021-27217-4)
Supplement: Supplementary file 4 — Source data [file 41467_2021_27217_MOESM4_ESM.zip › Source Data-2021-10-16/Supporting information/Supplementary Fig 14/Supplementary Fig 14.xlsx]

## Sheet: Sheet1
Potential (V vs SCE)	Ti6	HA-Ti6	MoS2-Ti6	HA/MoS2-Ti6
-0.5	-0.1517	-0.9909	-0.9909	-2.21
-0.499	-0.1296	-0.9909	-0.9909	-2.186
-0.498	-0.1225	-0.9909	-0.9909	-2.169
-0.497	-0.1192	-0.9909	-0.9909	-2.155
-0.496	-0.1169	-0.9909	-0.9909	-2.142
-0.495	-0.1146	-0.9909	-0.9909	-2.13
-0.494	-0.1129	-0.9909	-0.9909	-2.118
-0.493	-0.111	-0.9909	-0.9909	-2.107
-0.492	-0.1093	-0.9909	-0.9909	-2.096
-0.491	-0.1079	-0.9909	-0.9909	-2.085
-0.49	-0.1062	-0.9909	-0.9909	-2.074
-0.489	-0.1045	-0.9909	-0.9909	-2.064
-0.488	-0.1033	-0.9909	-0.9909	-2.053
-0.487	-0.1016	-0.9909	-0.9909	-2.043
-0.486	-0.1003	-0.9909	-0.9909	-2.033
-0.485	-0.09897	-0.9909	-0.9909	-2.024
-0.484	-0.09752	-0.9909	-0.9909	-2.014
-0.483	-0.09637	-0.9909	-0.9909	-2.004
-0.482	-0.09501	-0.9909	-0.9909	-1.995
-0.481	-0.09364	-0.9909	-0.9909	-1.985
-0.48	-0.09245	-0.9909	-0.9909	-1.976
-0.479	-0.09115	-0.9909	-0.9909	-1.967
-0.478	-0.09009	-0.9909	-0.9909	-1.958
-0.477	-0.08886	-0.9909	-0.9909	-1.949
-0.476	-0.08748	-0.9909	-0.9909	-1.94
-0.475	-0.08663	-0.9909	-0.9909	-1.932
-0.474	-0.08536	-0.9909	-0.9909	-1.923
-0.473	-0.08408	-0.9909	-0.9909	-1.914
-0.472	-0.08321	-0.9909	-0.9909	-1.905
-0.471	-0.08193	-0.9909	-0.9909	-1.897
-0.47	-0.0809	-0.9909	-0.9909	-1.889
-0.469	-0.07992	-0.9909	-0.9909	-1.88
-0.468	-0.0787	-0.9909	-0.9909	-1.872
-0.467	-0.07785	-0.9895	-0.9909	-1.864
-0.466	-0.07672	-0.9846	-0.9909	-1.856
-0.465	-0.07561	-0.9797	-0.9909	-1.848
-0.464	-0.07469	-0.9726	-0.9909	-1.84
-0.463	-0.07359	-0.9673	-0.9909	-1.832
-0.462	-0.07278	-0.9633	-0.9909	-1.824
-0.461	-0.07153	-0.9592	-0.9909	-1.816
-0.46	-0.07045	-0.9544	-0.9909	-1.808
-0.459	-0.06974	-0.9498	-0.9909	-1.8
-0.458	-0.06869	-0.9451	-0.9909	-1.793
-0.457	-0.06775	-0.9408	-0.9909	-1.785
-0.456	-0.0669	-0.9364	-0.9909	-1.777
-0.455	-0.06583	-0.9317	-0.9909	-1.77
-0.454	-0.06499	-0.927	-0.9909	-1.762
-0.453	-0.06408	-0.9226	-0.9909	-1.755
-0.452	-0.06297	-0.9182	-0.9909	-1.747
-0.451	-0.06225	-0.9143	-0.9909	-1.74
-0.45	-0.06124	-0.9101	-0.9909	-1.733
-0.449	-0.06034	-0.9061	-0.9909	-1.725
-0.448	-0.05943	-0.9021	-0.9909	-1.718
-0.447	-0.0585	-0.898	-0.9909	-1.711
-0.446	-0.05773	-0.8942	-0.9909	-1.704
-0.445	-0.05688	-0.8903	-0.9909	-1.697
-0.444	-0.0559	-0.8862	-0.9909	-1.69
-0.443	-0.0553	-0.8826	-0.9909	-1.683
-0.442	-0.05426	-0.8787	-0.9909	-1.676
-0.441	-0.05344	-0.8752	-0.9909	-1.669
-0.44	-0.05276	-0.8736	-0.9909	-1.662
-0.439	-0.05177	-0.8678	-0.9909	-1.656
-0.438	-0.05099	-0.8634	-0.9909	-1.649
-0.437	-0.05042	-0.8593	-0.9909	-1.642
-0.436	-0.04937	-0.8554	-0.9909	-1.635
-0.435	-0.04865	-0.8516	-0.9909	-1.629
-0.434	-0.04786	-0.8478	-0.9909	-1.622
-0.433	-0.047	-0.8442	-0.9909	-1.616
-0.432	-0.04634	-0.8406	-0.9909	-1.609
-0.431	-0.04546	-0.8368	-0.9909	-1.602
-0.43	-0.04472	-0.8333	-0.9909	-1.596
-0.429	-0.04397	-0.8295	-0.9909	-1.59
-0.428	-0.04307	-0.8257	-0.9909	-1.583
-0.427	-0.04263	-0.8223	-0.9909	-1.577
-0.426	-0.04167	-0.8186	-0.9909	-1.57
-0.425	-0.04095	-0.815	-0.9909	-1.564
-0.424	-0.04051	-0.8116	-0.9909	-1.558
-0.423	-0.03959	-0.8079	-0.9909	-1.552
-0.422	-0.03893	-0.8042	-0.9909	-1.545
-0.421	-0.03834	-0.8008	-0.9909	-1.539
-0.42	-0.03749	-0.7973	-0.9909	-1.533
-0.419	-0.03693	-0.7941	-0.9909	-1.527
-0.418	-0.0362	-0.7905	-0.9909	-1.521
-0.417	-0.03545	-0.7872	-0.9909	-1.515
-0.416	-0.03488	-0.7837	-0.9909	-1.508
-0.415	-0.03398	-0.7801	-0.9909	-1.503
-0.414	-0.0335	-0.7772	-0.9909	-1.497
-0.413	-0.03264	-0.7737	-0.9909	-1.491
-0.412	-0.03182	-0.7702	-0.9909	-1.485
-0.411	-0.03164	-0.7671	-0.9909	-1.479
-0.41	-0.0305	-0.7634	-0.9909	-1.473
-0.409	-0.02967	-0.7598	-0.9909	-1.467
-0.408	-0.02948	-0.7569	-0.9909	-1.461
-0.407	-0.02869	-0.7535	-0.9909	-1.455
-0.406	-0.02816	-0.7505	-0.9909	-1.45
-0.405	-0.0276	-0.7463	-0.9909	-1.444
-0.404	-0.02689	-0.7425	-0.9909	-1.438
-0.403	-0.02638	-0.7402	-0.9909	-1.432
-0.402	-0.02578	-0.7373	-0.9909	-1.427
-0.401	-0.02503	-0.7342	-0.9909	-1.421
-0.4	-0.02463	-0.7312	-0.9909	-1.415
-0.399	-0.02384	-0.7281	-0.9909	-1.409
-0.398	-0.02339	-0.7253	-0.9909	-1.404
-0.397	-0.02268	-0.722	-0.9909	-1.398
-0.396	-0.02202	-0.7187	-0.9909	-1.393
-0.395	-0.02156	-0.7158	-0.9909	-1.387
-0.394	-0.02099	-0.7126	-0.9909	-1.382
-0.393	-0.02028	-0.7097	-0.9909	-1.376
-0.392	-0.01995	-0.7069	-0.9909	-1.371
-0.391	-0.01911	-0.7035	-0.9909	-1.365
-0.39	-0.01865	-0.7006	-0.9909	-1.36
-0.389	-0.01812	-0.6975	-0.9909	-1.355
-0.388	-0.01748	-0.6944	-0.9909	-1.349
-0.387	-0.01699	-0.6916	-0.9909	-1.344
-0.386	-0.01645	-0.6884	-0.9909	-1.338
-0.385	-0.01583	-0.6851	-0.9909	-1.333
-0.384	-0.01543	-0.6819	-0.9909	-1.328
-0.383	-0.01473	-0.6793	-0.9909	-1.322
-0.382	-0.01433	-0.6768	-0.9909	-1.317
-0.381	-0.01372	-0.6737	-0.9909	-1.312
-0.38	-0.01312	-0.6708	-0.9909	-1.307
-0.379	-0.0128	-0.6681	-0.9909	-1.302
-0.378	-0.01222	-0.663	-0.9909	-1.296
-0.377	-0.01163	-0.6589	-0.9909	-1.291
-0.376	-0.01133	-0.6578	-0.9909	-1.286
-0.375	-0.01066	-0.6558	-0.9909	-1.281
-0.374	-0.01036	-0.6534	-0.9909	-1.276
-0.373	-0.00978	-0.6508	-0.9909	-1.27
-0.372	-0.0092	-0.6481	-0.9909	-1.265
-0.371	-0.00877	-0.6453	-0.9909	-1.26
-0.37	-0.00829	-0.6424	-0.9909	-1.255
-0.369	-0.00774	-0.6398	-0.9909	-1.25
-0.368	-0.00736	-0.6371	-0.9909	-1.245
-0.367	-0.00666	-0.6342	-0.9909	-1.24
-0.366	-0.00631	-0.6317	-0.9909	-1.235
-0.365	-0.0058	-0.6287	-0.9909	-1.23
-0.364	-0.00525	-0.626	-0.9909	-1.225
-0.363	-0.00504	-0.6234	-0.9909	-1.22
-0.362	-0.00443	-0.6206	-0.9909	-1.215
-0.361	-0.00387	-0.618	-0.9909	-1.21
-0.36	-0.00364	-0.6154	-0.9909	-1.205
-0.359	-0.00302	-0.6126	-0.9909	-1.2
-0.358	-0.00267	-0.6101	-0.9909	-1.195
-0.357	-0.00231	-0.6073	-0.9909	-1.19
-0.356	-0.00178	-0.6046	-0.9909	-1.186
-0.355	-0.00151	-0.6022	-0.9909	-1.181
-0.354	-0.0011	-0.5994	-0.9909	-1.176
-0.353	-0.0005545	-0.5969	-0.9909	-1.171
-0.352	-0.0003016	-0.5944	-0.9909	-1.166
-0.351	0.0003529	-0.5916	-0.9909	-1.161
-0.35	0.0004948	-0.5892	-0.9909	-1.157
-0.349	0.0009881	-0.5864	-0.99	-1.152
-0.348	0.00164	-0.5838	-0.9824	-1.147
-0.347	0.00184	-0.5814	-0.9745	-1.143
-0.346	0.00237	-0.5788	-0.9661	-1.138
-0.345	0.00284	-0.5761	-0.958	-1.133
-0.344	0.0031	-0.5737	-0.9501	-1.128
-0.343	0.00377	-0.5711	-0.9422	-1.123
-0.342	0.00386	-0.5688	-0.9345	-1.119
-0.341	0.0042	-0.5662	-0.9268	-1.114
-0.34	0.00476	-0.5637	-0.9191	-1.11
-0.339	0.00506	-0.5613	-0.9117	-1.105
-0.338	0.00544	-0.5588	-0.9043	-1.1
-0.337	0.00585	-0.5565	-0.8969	-1.096
-0.336	0.00612	-0.554	-0.8897	-1.091
-0.335	0.00658	-0.5511	-0.8825	-1.086
-0.334	0.0068	-0.5488	-0.8754	-1.082
-0.333	0.00721	-0.5464	-0.8685	-1.077
-0.332	0.00776	-0.544	-0.8614	-1.073
-0.331	0.00785	-0.5418	-0.8547	-1.068
-0.33	0.00842	-0.5393	-0.8478	-1.064
-0.329	0.00877	-0.5369	-0.8411	-1.059
-0.328	0.00901	-0.5345	-0.8344	-1.055
-0.327	0.00949	-0.532	-0.8278	-1.05
-0.326	0.00984	-0.5298	-0.8212	-1.046
-0.325	0.01014	-0.5274	-0.8147	-1.041
-0.324	0.01055	-0.525	-0.8082	-1.037
-0.323	0.01076	-0.5227	-0.802	-1.032
-0.322	0.01117	-0.5202	-0.7955	-1.028
-0.321	0.01149	-0.518	-0.7892	-1.023
-0.32	0.0118	-0.5157	-0.783	-1.019
-0.319	0.0122	-0.5132	-0.7768	-1.015
-0.318	0.0124	-0.5111	-0.7708	-1.01
-0.317	0.01283	-0.5088	-0.7647	-1.006
-0.316	0.01312	-0.5063	-0.7585	-1.001
-0.315	0.01324	-0.5043	-0.7527	-0.9972
-0.314	0.01371	-0.5018	-0.7466	-0.9927
-0.313	0.01406	-0.4996	-0.7406	-0.9883
-0.312	0.01427	-0.4973	-0.7348	-0.984
-0.311	0.01462	-0.495	-0.729	-0.9795
-0.31	0.01487	-0.4928	-0.7233	-0.9753
-0.309	0.0152	-0.4906	-0.7176	-0.971
-0.308	0.01573	-0.4882	-0.7118	-0.9667
-0.307	0.01583	-0.4859	-0.7062	-0.9623
-0.306	0.01623	-0.4835	-0.7005	-0.958
-0.305	0.01651	-0.4815	-0.695	-0.9537
-0.304	0.01671	-0.4793	-0.6896	-0.9495
-0.303	0.01707	-0.477	-0.684	-0.9452
-0.302	0.0172	-0.475	-0.6786	-0.941
-0.301	0.01754	-0.4727	-0.6732	-0.9367
-0.3	0.01793	-0.4705	-0.6677	-0.9323
-0.299	0.01804	-0.4685	-0.6625	-0.9283
-0.298	0.0184	-0.4662	-0.6571	-0.9241
-0.297	0.01871	-0.4641	-0.6519	-0.9197
-0.296	0.01881	-0.462	-0.6468	-0.9156
-0.295	0.01934	-0.4597	-0.6415	-0.9114
-0.294	0.01944	-0.4576	-0.6363	-0.9073
-0.293	0.01968	-0.4556	-0.6313	-0.9032
-0.292	0.02001	-0.4532	-0.6261	-0.8989
-0.291	0.02021	-0.4513	-0.6211	-0.8949
-0.29	0.02042	-0.4491	-0.6161	-0.8907
-0.289	0.02071	-0.447	-0.6111	-0.8867
-0.288	0.02089	-0.4449	-0.6061	-0.8826
-0.287	0.02129	-0.4396	-0.6012	-0.8784
-0.286	0.02139	-0.438	-0.5964	-0.8743
-0.285	0.02167	-0.4377	-0.5915	-0.8701
-0.284	0.02208	-0.4361	-0.5866	-0.866
-0.283	0.02206	-0.4344	-0.5819	-0.862
-0.282	0.02244	-0.4321	-0.5771	-0.8579
-0.281	0.0228	-0.4301	-0.5723	-0.8537
-0.28	0.0228	-0.4282	-0.5677	-0.8499
-0.279	0.02321	-0.426	-0.5629	-0.8458
-0.278	0.02337	-0.4242	-0.5583	-0.8418
-0.277	0.02353	-0.4222	-0.5537	-0.8377
-0.276	0.02389	-0.4193	-0.5491	-0.8335
-0.275	0.02405	-0.4147	-0.5446	-0.8296
-0.274	0.02429	-0.413	-0.54	-0.8255
-0.273	0.02454	-0.4121	-0.5355	-0.8216
-0.272	0.02468	-0.4109	-0.5311	-0.8177
-0.271	0.02504	-0.4091	-0.5266	-0.8136
-0.27	0.02508	-0.4074	-0.5222	-0.8098
-0.269	0.02536	-0.4056	-0.5178	-0.8057
-0.268	0.02571	-0.4036	-0.5134	-0.8018
-0.267	0.02564	-0.4018	-0.5092	-0.798
-0.266	0.02599	-0.3997	-0.5047	-0.7939
-0.265	0.02623	-0.3978	-0.5005	-0.79
-0.264	0.02631	-0.396	-0.4963	-0.7861
-0.263	0.0267	-0.3939	-0.492	-0.7821
-0.262	0.02678	-0.392	-0.4877	-0.7783
-0.261	0.02692	-0.3901	-0.4836	-0.7745
-0.26	0.02741	-0.3881	-0.4794	-0.7705
-0.259	0.02728	-0.3864	-0.4754	-0.7668
-0.258	0.02765	-0.3844	-0.4712	-0.7628
-0.257	0.02783	-0.3825	-0.4671	-0.759
-0.256	0.028	-0.3806	-0.463	-0.7551
-0.255	0.02821	-0.3786	-0.4589	-0.7513
-0.254	0.02834	-0.377	-0.4549	-0.7476
-0.253	0.02853	-0.3749	-0.4509	-0.7437
-0.252	0.02882	-0.3729	-0.4469	-0.7399
-0.251	0.02882	-0.3712	-0.4431	-0.7363
-0.25	0.02914	-0.3692	-0.439	-0.7324
-0.249	0.02939	-0.3673	-0.4351	-0.7286
-0.248	0.02931	-0.3655	-0.4312	-0.7248
-0.247	0.02967	-0.3635	-0.4273	-0.721
-0.246	0.02978	-0.3617	-0.4235	-0.7172
-0.245	0.02986	-0.3599	-0.4197	-0.7134
-0.244	0.03015	-0.358	-0.4158	-0.7095
-0.243	0.03024	-0.3562	-0.4121	-0.7058
-0.242	0.03048	-0.3543	-0.4083	-0.702
-0.241	0.03065	-0.3525	-0.4046	-0.6984
-0.24	0.0307	-0.3508	-0.4009	-0.6946
-0.239	0.03103	-0.3488	-0.3972	-0.6909
-0.238	0.03106	-0.3472	-0.3935	-0.6872
-0.237	0.03129	-0.3452	-0.3898	-0.6836
-0.236	0.03149	-0.3434	-0.3861	-0.6798
-0.235	0.03145	-0.3419	-0.3827	-0.6761
-0.234	0.03178	-0.3398	-0.379	-0.6723
-0.233	0.03196	-0.3381	-0.3754	-0.6686
-0.232	0.03198	-0.3365	-0.3719	-0.6651
-0.231	0.03226	-0.3344	-0.3683	-0.6613
-0.23	0.03239	-0.3328	-0.3648	-0.6577
-0.229	0.03244	-0.331	-0.3614	-0.654
-0.228	0.03272	-0.3292	-0.3579	-0.6503
-0.227	0.03274	-0.3275	-0.3545	-0.6468
-0.226	0.03289	-0.3256	-0.3511	-0.6432
-0.225	0.03308	-0.3239	-0.3476	-0.6395
-0.224	0.0332	-0.3221	-0.3443	-0.6358
-0.223	0.03334	-0.3203	-0.3409	-0.6322
-0.222	0.03348	-0.3188	-0.3376	-0.6286
-0.221	0.0336	-0.3169	-0.3342	-0.625
-0.22	0.03393	-0.3151	-0.3308	-0.6213
-0.219	0.0337	-0.3136	-0.3277	-0.6179
-0.218	0.03405	-0.3118	-0.3243	-0.6143
-0.217	0.03426	-0.3099	-0.321	-0.6107
-0.216	0.03419	-0.3085	-0.3178	-0.6073
-0.215	0.03458	-0.3067	-0.3145	-0.6035
-0.214	0.03458	-0.305	-0.3114	-0.6001
-0.213	0.03465	-0.3033	-0.3082	-0.5966
-0.212	0.03494	-0.3017	-0.305	-0.593
-0.211	0.0349	-0.3	-0.3019	-0.5896
-0.21	0.03512	-0.2982	-0.2987	-0.586
-0.209	0.03522	-0.2965	-0.2956	-0.5823
-0.208	0.03531	-0.2949	-0.2925	-0.5789
-0.207	0.03554	-0.293	-0.2894	-0.5754
-0.206	0.0355	-0.2916	-0.2864	-0.572
-0.205	0.03584	-0.2896	-0.2832	-0.5683
-0.204	0.03599	-0.2879	-0.2801	-0.5647
-0.203	0.03586	-0.2866	-0.2773	-0.5613
-0.202	0.03604	-0.2848	-0.2742	-0.5578
-0.201	0.03622	-0.2832	-0.2712	-0.5543
-0.2	0.03616	-0.2817	-0.2683	-0.5509
-0.199	0.03642	-0.2799	-0.2653	-0.5473
-0.198	0.03644	-0.2785	-0.2624	-0.544
-0.197	0.03652	-0.2766	-0.2595	-0.5407
-0.196	0.03677	-0.2753	-0.2565	-0.5371
-0.195	0.03676	-0.2738	-0.2537	-0.5338
-0.194	0.03688	-0.272	-0.2508	-0.5304
-0.193	0.03703	-0.2704	-0.248	-0.5269
-0.192	0.0371	-0.2689	-0.2451	-0.5235
-0.191	0.03729	-0.2671	-0.2423	-0.52
-0.19	0.03734	-0.2658	-0.2395	-0.5167
-0.189	0.03733	-0.2639	-0.2367	-0.5132
-0.188	0.03755	-0.2623	-0.2339	-0.5098
-0.187	0.03752	-0.2609	-0.2313	-0.5065
-0.186	0.03773	-0.2592	-0.2285	-0.5031
-0.185	0.03793	-0.2576	-0.2257	-0.4998
-0.184	0.03779	-0.2562	-0.2231	-0.4965
-0.183	0.03807	-0.2546	-0.2203	-0.493
-0.182	0.03811	-0.253	-0.2176	-0.4897
-0.181	0.03821	-0.2515	-0.215	-0.4863
-0.18	0.0383	-0.2499	-0.2123	-0.4829
-0.179	0.03832	-0.2484	-0.2097	-0.4797
-0.178	0.03842	-0.2468	-0.207	-0.4762
-0.177	0.03857	-0.2454	-0.2045	-0.4729
-0.176	0.03857	-0.244	-0.2019	-0.4697
-0.175	0.03878	-0.2423	-0.1993	-0.4663
-0.174	0.03881	-0.241	-0.1968	-0.4631
-0.173	0.0389	-0.2392	-0.1942	-0.4598
-0.172	0.03913	-0.2377	-0.1916	-0.4564
-0.171	0.03901	-0.2364	-0.1892	-0.4533
-0.17	0.03925	-0.2349	-0.1866	-0.45
-0.169	0.03936	-0.2332	-0.1841	-0.4467
-0.168	0.0393	-0.2319	-0.1817	-0.4436
-0.167	0.03957	-0.2302	-0.1792	-0.4402
-0.166	0.03958	-0.2287	-0.1767	-0.4369
-0.165	0.03957	-0.2274	-0.1743	-0.4336
-0.164	0.03981	-0.2259	-0.1718	-0.4304
-0.163	0.03979	-0.2244	-0.1695	-0.4272
-0.162	0.03991	-0.2229	-0.1671	-0.424
-0.161	0.04	-0.2214	-0.1647	-0.4208
-0.16	0.04001	-0.2201	-0.1623	-0.4176
-0.159	0.04014	-0.2184	-0.1599	-0.4143
-0.158	0.04018	-0.2172	-0.1576	-0.4111
-0.157	0.04021	-0.2156	-0.1553	-0.4078
-0.156	0.04043	-0.2142	-0.1529	-0.4046
-0.155	0.04033	-0.2129	-0.1507	-0.4015
-0.154	0.04063	-0.2113	-0.1483	-0.3982
-0.153	0.04081	-0.2098	-0.146	-0.3951
-0.152	0.04045	-0.2085	-0.1438	-0.3919
-0.151	0.0408	-0.207	-0.1415	-0.3887
-0.15	0.04089	-0.2057	-0.1392	-0.3856
-0.149	0.04085	-0.2042	-0.137	-0.3825
-0.148	0.04114	-0.2027	-0.1348	-0.3792
-0.147	0.041	-0.2013	-0.1326	-0.3761
-0.146	0.04108	-0.1999	-0.1304	-0.3729
-0.145	0.04123	-0.1986	-0.1282	-0.3697
-0.144	0.04126	-0.1973	-0.126	-0.3666
-0.143	0.04138	-0.1957	-0.1238	-0.3634
-0.142	0.04135	-0.1945	-0.1217	-0.3604
-0.141	0.04144	-0.193	-0.1196	-0.3572
-0.14	0.04165	-0.1915	-0.1173	-0.354
-0.139	0.04153	-0.1902	-0.1154	-0.351
-0.138	0.04174	-0.1855	-0.1132	-0.3479
-0.137	0.04176	-0.1839	-0.1111	-0.3448
-0.136	0.04174	-0.1835	-0.109	-0.3418
-0.135	0.04195	-0.1828	-0.1069	-0.3387
-0.134	0.04195	-0.1821	-0.1049	-0.3356
-0.133	0.04192	-0.1811	-0.1029	-0.3326
-0.132	0.04219	-0.1798	-0.1008	-0.3294
-0.131	0.04203	-0.1789	-0.09882	-0.3264
-0.13	0.04224	-0.1775	-0.0967	-0.3234
-0.129	0.0423	-0.1764	-0.09479	-0.3203
-0.128	0.04231	-0.175	-0.09283	-0.3173
-0.127	0.04247	-0.1736	-0.09074	-0.3141
-0.126	0.04245	-0.1724	-0.08884	-0.3112
-0.125	0.04252	-0.1711	-0.08689	-0.3081
-0.124	0.04278	-0.1697	-0.08484	-0.3051
-0.123	0.04253	-0.1686	-0.083	-0.3022
-0.122	0.04281	-0.1671	-0.08106	-0.2991
-0.121	0.04288	-0.1658	-0.07909	-0.2961
-0.12	0.04288	-0.1647	-0.07723	-0.2932
-0.119	0.043	-0.1633	-0.07523	-0.2901
-0.118	0.04305	-0.1622	-0.07341	-0.2872
-0.117	0.04299	-0.1608	-0.07156	-0.2842
-0.116	0.04317	-0.1594	-0.06959	-0.2812
-0.115	0.04316	-0.1581	-0.06783	-0.2783
-0.114	0.04323	-0.1568	-0.06591	-0.2753
-0.113	0.04334	-0.1557	-0.06415	-0.2724
-0.112	0.04338	-0.1543	-0.06228	-0.2696
-0.111	0.04347	-0.1529	-0.06042	-0.2666
-0.11	0.04343	-0.1518	-0.05866	-0.2638
-0.109	0.04347	-0.1504	-0.05685	-0.2608
-0.108	0.04368	-0.1491	-0.05499	-0.2578
-0.107	0.04349	-0.1481	-0.05336	-0.255
-0.106	0.04375	-0.1466	-0.05145	-0.252
-0.105	0.04384	-0.1453	-0.04972	-0.2491
-0.104	0.04387	-0.1442	-0.04798	-0.2463
-0.103	0.04396	-0.1429	-0.04615	-0.2433
-0.102	0.04409	-0.1415	-0.0444	-0.2405
-0.101	0.04398	-0.1403	-0.04274	-0.2376
-0.1	0.04422	-0.1391	-0.04096	-0.2347
-0.099	0.0441	-0.1379	-0.03932	-0.2319
-0.098	0.04421	-0.1366	-0.03757	-0.2291
-0.097	0.04429	-0.1354	-0.03591	-0.2263
-0.096	0.04443	-0.1343	-0.03426	-0.2236
-0.095	0.04435	-0.1329	-0.03252	-0.2207
-0.094	0.04441	-0.1319	-0.03093	-0.2179
-0.093	0.04447	-0.1306	-0.02926	-0.2151
-0.092	0.04467	-0.1293	-0.02754	-0.2122
-0.091	0.04457	-0.1282	-0.02603	-0.2095
-0.09	0.04464	-0.1269	-0.02433	-0.2066
-0.089	0.04474	-0.1256	-0.02267	-0.2038
-0.088	0.04467	-0.1246	-0.02112	-0.2012
-0.087	0.04486	-0.1231	-0.01945	-0.1984
-0.086	0.04487	-0.1221	-0.01788	-0.1956
-0.085	0.04483	-0.1209	-0.01633	-0.1929
-0.084	0.04506	-0.1197	-0.01467	-0.1902
-0.083	0.04499	-0.1185	-0.01317	-0.1875
-0.082	0.04515	-0.1173	-0.01155	-0.1848
-0.081	0.04515	-0.1161	-0.01002	-0.1821
-0.08	0.04518	-0.1149	-0.00851	-0.1794
-0.079	0.0453	-0.1136	-0.0069	-0.1766
-0.078	0.0453	-0.1127	-0.00549	-0.1739
-0.077	0.04528	-0.1115	-0.00387	-0.1713
-0.076	0.04551	-0.1102	-0.0023	-0.1685
-0.075	0.0454	-0.1091	-0.0008938	-0.166
-0.074	0.04559	-0.1079	0.0007075	-0.1632
-0.073	0.04565	-0.1067	0.00217	-0.1606
-0.072	0.04553	-0.1057	0.00362	-0.158
-0.071	0.04576	-0.1044	0.00519	-0.1554
-0.07	0.04575	-0.1033	0.00662	-0.1528
-0.069	0.04572	-0.102	0.0081	-0.1502
-0.068	0.04596	-0.1008	0.00965	-0.1475
-0.067	0.04581	-0.09966	0.01101	-0.145
-0.066	0.04592	-0.09865	0.01248	-0.1424
-0.065	0.04603	-0.09746	0.01393	-0.1398
-0.064	0.04608	-0.09618	0.01535	-0.1372
-0.063	0.04623	-0.09498	0.01681	-0.1347
-0.062	0.04619	-0.09401	0.01819	-0.1322
-0.061	0.04631	-0.09291	0.01961	-0.1297
-0.06	0.04642	-0.09163	0.02106	-0.1271
-0.059	0.04631	-0.09065	0.02236	-0.1247
-0.058	0.04643	-0.08936	0.02379	-0.122
-0.057	0.04658	-0.08824	0.02525	-0.1195
-0.056	0.04644	-0.08732	0.02655	-0.1172
-0.055	0.04666	-0.08599	0.02803	-0.1146
-0.054	0.04665	-0.08475	0.02935	-0.1121
-0.053	0.0466	-0.08304	0.03068	-0.1097
-0.052	0.04681	-0.08235	0.03211	-0.1072
-0.051	0.04678	-0.08148	0.03342	-0.1047
-0.05	0.04691	-0.08042	0.03482	-0.1022
-0.049	0.047	-0.07931	0.03615	-0.09968
-0.048	0.04701	-0.07822	0.03741	-0.09732
-0.047	0.04705	-0.07697	0.03881	-0.09482
-0.046	0.04709	-0.07602	0.04006	-0.09242
-0.045	0.04711	-0.07485	0.04142	-0.08997
-0.044	0.04726	-0.07367	0.04277	-0.08745
-0.043	0.04709	-0.07282	0.04395	-0.08522
-0.042	0.04739	-0.07158	0.04541	-0.08273
-0.041	0.0474	-0.07048	0.04661	-0.08032
-0.04	0.04732	-0.06953	0.04784	-0.07814
-0.039	0.04753	-0.06829	0.04924	-0.0757
-0.038	0.04762	-0.06725	0.05049	-0.07332
-0.037	0.04753	-0.0662	0.05172	-0.07101
-0.036	0.04774	-0.06513	0.05302	-0.06863
-0.035	0.04767	-0.06406	0.05425	-0.06631
-0.034	0.04779	-0.06286	0.05553	-0.06396
-0.033	0.04783	-0.0618	0.05676	-0.06155
-0.032	0.04787	-0.06079	0.05798	-0.05924
-0.031	0.048	-0.05966	0.05929	-0.05685
-0.03	0.04798	-0.05871	0.06045	-0.05463
-0.029	0.04805	-0.05747	0.06172	-0.05231
-0.028	0.04819	-0.05636	0.06302	-0.04988
-0.027	0.04802	-0.05551	0.06412	-0.04773
-0.026	0.04828	-0.05426	0.06541	-0.04537
-0.025	0.04838	-0.05321	0.06665	-0.04305
-0.024	0.0483	-0.0522	0.06776	-0.04092
-0.023	0.0485	-0.05097	0.06901	-0.03863
-0.022	0.0485	-0.04998	0.0702	-0.03642
-0.021	0.04846	-0.04883	0.07139	-0.0342
-0.02	0.04873	-0.04766	0.07267	-0.03192
-0.019	0.04862	-0.04662	0.07377	-0.02978
-0.018	0.04876	-0.04557	0.07498	-0.02754
-0.017	0.04872	-0.04454	0.07618	-0.02534
-0.016	0.04889	-0.04361	0.07733	-0.0232
-0.015	0.049	-0.04239	0.07856	-0.02093
-0.014	0.04903	-0.04153	0.07961	-0.01883
-0.013	0.04911	-0.04033	0.08078	-0.01657
-0.012	0.04925	-0.03918	0.08203	-0.01429
-0.011	0.04907	-0.03834	0.08305	-0.01225
-0.01	0.04931	-0.03717	0.08424	-0.0101
-0.009	0.04933	-0.03614	0.08547	-0.00794
-0.008	0.04933	-0.03523	0.08648	-0.00585
-0.007	0.0495	-0.03399	0.08771	-0.00357
-0.006	0.04955	-0.03304	0.08884	-0.00151
-0.005	0.04949	-0.032	0.08995	0.0005807
-0.004	0.04973	-0.03098	0.0911	0.00277
-0.003	0.04954	-0.02988	0.09219	0.00485
-0.002	0.04967	-0.02877	0.09332	0.00696
-0.001	0.04975	-0.02785	0.09442	0.00913
0	0.05027	-0.02627	0.09587	0.01153
0.001	0.05016	-0.02527	0.09695	0.01362
0.002	0.05007	-0.0246	0.09794	0.01551
0.003	0.05011	-0.02344	0.099	0.01761
0.004	0.05037	-0.02244	0.1002	0.01972
0.005	0.05017	-0.02168	0.1011	0.02167
0.006	0.05038	-0.02053	0.1023	0.02377
0.007	0.05043	-0.01949	0.1034	0.02588
0.008	0.05035	-0.01859	0.1044	0.02783
0.009	0.05056	-0.01734	0.1055	0.02995
0.01	0.05062	-0.01653	0.1066	0.03191
0.011	0.05058	-0.01531	0.1077	0.03395
0.012	0.05085	-0.01432	0.1088	0.03603
0.013	0.05076	-0.01325	0.1098	0.03797
0.014	0.05092	-0.01225	0.1109	0.03998
0.015	0.05093	-0.0113	0.112	0.04203
0.016	0.05098	-0.01018	0.113	0.04399
0.017	0.05115	-0.00918	0.1141	0.04608
0.018	0.05108	-0.00833	0.1151	0.04799
0.019	0.05117	-0.00715	0.1162	0.05006
0.02	0.05135	-0.00606	0.1173	0.05213
0.021	0.05121	-0.0053	0.1182	0.05405
0.022	0.05145	-0.00412	0.1194	0.05609
0.023	0.05156	-0.003	0.1205	0.05815
0.024	0.05152	-0.00228	0.1214	0.06004
0.025	0.05176	-0.00102	0.1225	0.06207
0.026	0.05182	-0.0002265	0.1235	0.06399
0.027	0.05181	0.0009276	0.1246	0.06596
0.028	0.05201	0.00197	0.1257	0.06788
0.029	0.05195	0.00284	0.1267	0.06983
0.03	0.0521	0.00408	0.1277	0.07179
0.031	0.05223	0.00524	0.1287	0.07379
0.032	0.05217	0.00615	0.1297	0.07564
0.033	0.05234	0.0073	0.1309	0.07773
0.034	0.05232	0.00805	0.1318	0.07957
0.035	0.05237	0.00906	0.1328	0.08153
0.036	0.05269	0.01012	0.1339	0.08349
0.037	0.05248	0.01099	0.1348	0.08534
0.038	0.05274	0.01216	0.1359	0.08728
0.039	0.05287	0.01328	0.137	0.08928
0.04	0.0528	0.01402	0.1379	0.09112
0.041	0.0529	0.01514	0.139	0.09313
0.042	0.05303	0.01598	0.14	0.09505
0.043	0.05301	0.01708	0.141	0.09696
0.044	0.0533	0.01813	0.142	0.09887
0.045	0.05325	0.01903	0.1429	0.1008
0.046	0.05338	0.02009	0.144	0.1027
0.047	0.05344	0.02109	0.145	0.1047
0.048	0.05359	0.02204	0.146	0.1064
0.049	0.05366	0.0232	0.1471	0.1085
0.05	0.05373	0.02401	0.148	0.1103
0.051	0.05381	0.02516	0.1491	0.1123
0.052	0.05411	0.02625	0.1502	0.1142
0.053	0.05398	0.02705	0.151	0.1159
0.054	0.0541	0.0282	0.1521	0.1179
0.055	0.05426	0.02924	0.1531	0.1199
0.056	0.05418	0.03013	0.1541	0.1216
0.057	0.05441	0.03121	0.1551	0.1237
0.058	0.0545	0.03215	0.1561	0.1254
0.059	0.05446	0.03315	0.1571	0.1273
0.06	0.0548	0.03421	0.1581	0.1293
0.061	0.05461	0.03511	0.1591	0.1311
0.062	0.05481	0.0362	0.1601	0.1331
0.063	0.05488	0.03714	0.1611	0.1349
0.064	0.05504	0.03822	0.162	0.1368
0.065	0.05508	0.03936	0.1631	0.1388
0.066	0.0551	0.04017	0.164	0.1406
0.067	0.05515	0.0412	0.1651	0.1425
0.068	0.05548	0.04233	0.1662	0.1444
0.069	0.05532	0.0431	0.167	0.1462
0.07	0.05563	0.04428	0.168	0.1482
0.071	0.0558	0.04535	0.1691	0.1501
0.072	0.0557	0.04628	0.17	0.1518
0.073	0.05589	0.04742	0.171	0.1538
0.074	0.05605	0.04833	0.172	0.1556
0.075	0.0561	0.04939	0.173	0.1575
0.076	0.05631	0.05045	0.174	0.1595
0.077	0.05623	0.05141	0.175	0.1613
0.078	0.05648	0.05242	0.1761	0.1632
0.079	0.05654	0.05343	0.177	0.1651
0.08	0.05662	0.05445	0.178	0.1669
0.081	0.05672	0.05557	0.1791	0.1689
0.082	0.05681	0.05656	0.18	0.1707
0.083	0.05686	0.05761	0.181	0.1725
0.084	0.05716	0.05867	0.1821	0.1744
0.085	0.05691	0.05957	0.183	0.1762
0.086	0.05723	0.06081	0.1841	0.1782
0.087	0.05731	0.06199	0.1851	0.1801
0.088	0.05735	0.06272	0.186	0.1819
0.089	0.05754	0.06393	0.1871	0.1839
0.09	0.0577	0.06493	0.1881	0.1857
0.091	0.05768	0.06603	0.1891	0.1876
0.092	0.05802	0.06721	0.1901	0.1896
0.093	0.0579	0.06795	0.1911	0.1914
0.094	0.05821	0.06915	0.1921	0.1932
0.095	0.05824	0.07019	0.1932	0.1952
0.096	0.05842	0.07121	0.1941	0.1971
0.097	0.0585	0.07252	0.1952	0.199
0.098	0.05866	0.07328	0.1961	0.2008
0.099	0.05872	0.07438	0.1972	0.2028
0.1	0.05901	0.07564	0.1983	0.2047
0.101	0.0588	0.07653	0.1992	0.2065
0.102	0.05925	0.07782	0.2004	0.2085
0.103	0.05932	0.07888	0.2014	0.2105
0.104	0.05935	0.07973	0.2023	0.2123
0.105	0.05949	0.081	0.2035	0.2143
0.106	0.05964	0.08205	0.2044	0.2161
0.107	0.05959	0.08329	0.2054	0.218
0.108	0.0599	0.08434	0.2065	0.22
0.109	0.05974	0.08531	0.2075	0.2219
0.11	0.06005	0.08657	0.2086	0.2237
0.111	0.06014	0.08768	0.2096	0.2257
0.112	0.06025	0.08881	0.2106	0.2275
0.113	0.06044	0.09016	0.2117	0.2295
0.114	0.06066	0.09103	0.2127	0.2313
0.115	0.06071	0.09242	0.2137	0.2332
0.116	0.06103	0.09343	0.2148	0.2352
0.117	0.06087	0.09451	0.2158	0.237
0.118	0.06113	0.09582	0.2169	0.2388
0.119	0.06131	0.09714	0.2179	0.2408
0.12	0.06133	0.09804	0.2189	0.2425
0.121	0.06157	0.09931	0.22	0.2445
0.122	0.06166	0.1004	0.221	0.2463
0.123	0.06171	0.1015	0.222	0.2482
0.124	0.06203	0.1028	0.2231	0.2501
0.125	0.062	0.1039	0.224	0.2519
0.126	0.06223	0.1052	0.2251	0.2538
0.127	0.06233	0.1065	0.2262	0.2557
0.128	0.06244	0.1077	0.2271	0.2575
0.129	0.06265	0.1104	0.2282	0.2594
0.13	0.06273	0.1109	0.2292	0.2611
0.131	0.0629	0.1118	0.2303	0.2631
0.132	0.0631	0.1128	0.2313	0.265
0.133	0.06307	0.1138	0.2323	0.2667
0.134	0.06335	0.1151	0.2334	0.2686
0.135	0.06351	0.1164	0.2344	0.2703
0.136	0.06359	0.1175	0.2353	0.2721
0.137	0.06389	0.119	0.2364	0.274
0.138	0.064	0.1201	0.2374	0.2757
0.139	0.06409	0.1213	0.2384	0.2774
0.14	0.06441	0.1227	0.2395	0.2793
0.141	0.06443	0.1239	0.2405	0.281
0.142	0.06465	0.1254	0.2416	0.2828
0.143	0.06472	0.1266	0.2426	0.2846
0.144	0.06488	0.1278	0.2435	0.2863
0.145	0.0651	0.1292	0.2446	0.2882
0.146	0.06522	0.1303	0.2456	0.2898
0.147	0.06539	0.1318	0.2466	0.2915
0.148	0.06563	0.1333	0.2477	0.2933
0.149	0.0656	0.1344	0.2487	0.2949
0.15	0.06593	0.1359	0.2498	0.2966
0.151	0.06604	0.1372	0.2508	0.2984
0.152	0.0661	0.1384	0.2518	0.2999
0.153	0.06635	0.14	0.2529	0.3018
0.154	0.06658	0.1413	0.2539	0.3034
0.155	0.06661	0.1427	0.255	0.3051
0.156	0.06699	0.1441	0.256	0.3067
0.157	0.06707	0.1454	0.257	0.3083
0.158	0.06727	0.1468	0.2581	0.3099
0.159	0.06742	0.1482	0.2592	0.3115
0.16	0.0677	0.1495	0.2602	0.3131
0.161	0.06771	0.1511	0.2613	0.3148
0.162	0.06785	0.1524	0.2623	0.3163
0.163	0.06804	0.1539	0.2634	0.3179
0.164	0.06839	0.1554	0.2645	0.3195
0.165	0.0683	0.1565	0.2655	0.3209
0.166	0.06866	0.1582	0.2666	0.3225
0.167	0.06887	0.1603	0.2677	0.3241
0.168	0.06895	0.1619	0.2687	0.3256
0.169	0.06921	0.1634	0.2698	0.3271
0.17	0.06943	0.1646	0.2709	0.3285
0.171	0.06945	0.1658	0.272	0.33
0.172	0.06988	0.1672	0.2731	0.3316
0.173	0.06985	0.1685	0.2742	0.333
0.174	0.07019	0.17	0.2753	0.3344
0.175	0.07032	0.1713	0.2764	0.336
0.176	0.07052	0.1728	0.2775	0.3374
0.177	0.07072	0.1742	0.2787	0.3389
0.178	0.07087	0.1756	0.2797	0.3402
0.179	0.07102	0.1771	0.2808	0.3416
0.18	0.07134	0.1786	0.282	0.3431
0.181	0.07136	0.1798	0.283	0.3443
0.182	0.0717	0.1815	0.2842	0.3457
0.183	0.07189	0.183	0.2854	0.3471
0.184	0.07205	0.1843	0.2864	0.3484
0.185	0.07238	0.1859	0.2877	0.3499
0.186	0.07257	0.1875	0.2888	0.3511
0.187	0.07267	0.1889	0.2899	0.3525
0.188	0.07317	0.1905	0.2911	0.3539
0.189	0.07313	0.1921	0.2922	0.3552
0.19	0.0735	0.1938	0.2934	0.3565
0.191	0.07368	0.1956	0.2945	0.3579
0.192	0.07398	0.1967	0.2957	0.3591
0.193	0.07415	0.1982	0.2969	0.3605
0.194	0.07438	0.1993	0.2981	0.3618
0.195	0.07444	0.2008	0.2992	0.3631
0.196	0.07486	0.2021	0.3005	0.3644
0.197	0.07479	0.2033	0.3016	0.3655
0.198	0.07521	0.2048	0.3029	0.3668
0.199	0.07534	0.2063	0.3043	0.3681
0.2	0.07547	0.2075	0.3054	0.3692
0.201	0.07573	0.209	0.3066	0.3706
0.202	0.07607	0.2103	0.3078	0.3718
0.203	0.07616	0.2117	0.309	0.373
0.204	0.07661	0.2131	0.3103	0.3742
0.205	0.07689	0.2148	0.3116	0.3755
0.206	0.07714	0.2161	0.3128	0.3766
0.207	0.07728	0.2173	0.314	0.3779
0.208	0.07758	0.2185	0.3153	0.379
0.209	0.07783	0.2201	0.3166	0.3803
0.21	0.07808	0.2214	0.3178	0.3814
0.211	0.07825	0.2228	0.3191	0.3827
0.212	0.07871	0.2243	0.3204	0.3838
0.213	0.07862	0.2254	0.3216	0.3849
0.214	0.07911	0.2269	0.323	0.3861
0.215	0.07929	0.2283	0.3243	0.3874
0.216	0.07946	0.2294	0.3256	0.3883
0.217	0.0797	0.2309	0.3269	0.3896
0.218	0.08004	0.232	0.3282	0.3907
0.219	0.0801	0.2334	0.3296	0.3918
0.22	0.08061	0.2347	0.331	0.393
0.221	0.08074	0.2359	0.3323	0.3941
0.222	0.0811	0.2372	0.3337	0.3952
0.223	0.08133	0.2385	0.3351	0.3964
0.224	0.08161	0.2396	0.3364	0.3975
0.225	0.08188	0.2411	0.3379	0.3987
0.226	0.08219	0.2422	0.3392	0.3998
0.227	0.0824	0.2436	0.3406	0.401
0.228	0.08292	0.2449	0.3421	0.4021
0.229	0.08286	0.2459	0.3435	0.4032
0.23	0.08341	0.2473	0.345	0.4044
0.231	0.08359	0.2485	0.3465	0.4056
0.232	0.08386	0.2496	0.3478	0.4066
0.233	0.08413	0.251	0.3494	0.4079
0.234	0.08449	0.252	0.3509	0.4089
0.235	0.08461	0.2533	0.3523	0.4101
0.236	0.08507	0.2546	0.3539	0.4112
0.237	0.08509	0.2556	0.3554	0.4123
0.238	0.08556	0.2568	0.3569	0.4134
0.239	0.08586	0.258	0.3585	0.4145
0.24	0.08621	0.2591	0.36	0.4156
0.241	0.08647	0.2605	0.3616	0.4168
0.242	0.08684	0.2614	0.3631	0.4178
0.243	0.08715	0.2626	0.3648	0.419
0.244	0.0876	0.264	0.3665	0.4202
0.245	0.08761	0.265	0.368	0.4213
0.246	0.08819	0.2662	0.3696	0.4224
0.247	0.08844	0.2674	0.3713	0.4235
0.248	0.08872	0.2683	0.3729	0.4245
0.249	0.08906	0.2697	0.3746	0.4258
0.25	0.08943	0.2708	0.3763	0.4268
0.251	0.08962	0.272	0.3779	0.428
0.252	0.09015	0.2732	0.3797	0.4291
0.253	0.09025	0.2741	0.3814	0.4302
0.254	0.09066	0.2753	0.3832	0.4314
0.255	0.09107	0.2764	0.3849	0.4326
0.256	0.09139	0.2776	0.3866	0.4337
0.257	0.09175	0.2789	0.3884	0.435
0.258	0.09207	0.2798	0.3902	0.436
0.259	0.09237	0.2809	0.392	0.4372
0.26	0.09295	0.2821	0.3938	0.4384
0.261	0.09296	0.283	0.3956	0.4395
0.262	0.0935	0.2844	0.3975	0.4408
0.263	0.09382	0.2853	0.3994	0.442
0.264	0.09418	0.2864	0.4012	0.4431
0.265	0.09455	0.2875	0.4032	0.4444
0.266	0.09498	0.2886	0.405	0.4456
0.267	0.09518	0.2897	0.4069	0.4468
0.268	0.09579	0.2908	0.4089	0.448
0.269	0.09601	0.2919	0.4108	0.4492
0.27	0.09647	0.2931	0.4128	0.4503
0.271	0.09678	0.2942	0.4147	0.4516
0.272	0.09722	0.2953	0.4168	0.4528
0.273	0.09759	0.2966	0.4188	0.4541
0.274	0.09802	0.2974	0.4209	0.4553
0.275	0.09834	0.2987	0.4231	0.4566
0.276	0.09897	0.2999	0.4252	0.4579
0.277	0.09904	0.3008	0.4272	0.4591
0.278	0.09965	0.302	0.4293	0.4604
0.279	0.09998	0.3031	0.4314	0.4616
0.28	0.1004	0.3041	0.4335	0.4628
0.281	0.1007	0.3055	0.4358	0.4641
0.282	0.1013	0.3064	0.4379	0.4654
0.283	0.1015	0.3077	0.4401	0.4667
0.284	0.1021	0.3088	0.4424	0.468
0.285	0.1023	0.3098	0.4446	0.4692
0.286	0.1028	0.311	0.4468	0.4706
0.287	0.1031	0.3122	0.4491	0.472
0.288	0.1036	0.3133	0.4513	0.4733
0.289	0.104	0.3146	0.4537	0.4747
0.29	0.1045	0.3155	0.4559	0.476
0.291	0.1049	0.3168	0.4583	0.4775
0.292	0.1056	0.3181	0.4607	0.4789
0.293	0.1057	0.319	0.4629	0.4801
0.294	0.1065	0.3203	0.4654	0.4815
0.295	0.1068	0.3216	0.4679	0.4829
0.296	0.1072	0.3225	0.4702	0.4842
0.297	0.1078	0.324	0.4728	0.4857
0.298	0.1083	0.3249	0.4752	0.4871
0.299	0.1085	0.3261	0.4777	0.4885
0.3	0.1092	0.3272	0.4803	0.49
0.301	0.1095	0.3284	0.4827	0.4914
0.302	0.1101	0.3296	0.4853	0.493
0.303	0.1105	0.3309	0.4879	0.4944
0.304	0.111	0.3321	0.4904	0.4958
0.305	0.1114	0.3333	0.4931	0.4974
0.306	0.1121	0.3342	0.4956	0.4988
0.307	0.1122	0.3357	0.4984	0.5004
0.308	0.1129	0.3371	0.5011	0.5019
0.309	0.1131	0.3381	0.5037	0.5034
0.31	0.1139	0.3394	0.5065	0.505
0.311	0.1143	0.3406	0.5093	0.5066
0.312	0.115	0.3418	0.512	0.5082
0.313	0.1153	0.3432	0.5149	0.5098
0.314	0.116	0.3443	0.5176	0.5114
0.315	0.1164	0.3456	0.5204	0.513
0.316	0.1172	0.3468	0.5233	0.5146
0.317	0.1175	0.348	0.5262	0.5163
0.318	0.1181	0.3495	0.5291	0.518
0.319	0.1186	0.3507	0.532	0.5197
0.32	0.1192	0.352	0.5349	0.5214
0.321	0.1197	0.3534	0.5379	0.5232
0.322	0.1202	0.3544	0.5408	0.5248
0.323	0.1207	0.3558	0.5438	0.5265
0.324	0.1215	0.3572	0.5468	0.5284
0.325	0.1217	0.3583	0.5497	0.53
0.326	0.1225	0.3598	0.5528	0.5317
0.327	0.123	0.3611	0.5558	0.5336
0.328	0.1235	0.3623	0.5588	0.5353
0.329	0.1241	0.3639	0.562	0.5373
0.33	0.1248	0.3651	0.5651	0.539
0.331	0.1252	0.3665	0.5683	0.5409
0.332	0.126	0.3678	0.5715	0.5428
0.333	0.1265	0.3692	0.5747	0.5446
0.334	0.1272	0.3705	0.5779	0.5466
0.335	0.1278	0.372	0.5811	0.5485
0.336	0.1284	0.3732	0.5844	0.5504
0.337	0.129	0.3747	0.5877	0.5525
0.338	0.1296	0.3759	0.5909	0.5544
0.339	0.1302	0.3774	0.5942	0.5564
0.34	0.131	0.3791	0.5976	0.5586
0.341	0.1314	0.3802	0.6008	0.5606
0.342	0.1322	0.3817	0.6041	0.5626
0.343	0.1328	0.3831	0.6076	0.5647
0.344	0.1335	0.3844	0.6109	0.5667
0.345	0.1342	0.386	0.6143	0.5688
0.346	0.1348	0.3874	0.6177	0.5709
0.347	0.1354	0.3888	0.621	0.573
0.348	0.1362	0.3903	0.6244	0.5752
0.349	0.1367	0.3917	0.6278	0.5774
0.35	0.1375	0.3932	0.6312	0.5795
0.351	0.1381	0.3947	0.6347	0.5817
0.352	0.1389	0.3962	0.6382	0.5838
0.353	0.1396	0.3978	0.6417	0.5862
0.354	0.1402	0.3991	0.6451	0.5884
0.355	0.1409	0.4008	0.6486	0.5907
0.356	0.1419	0.4023	0.6522	0.593
0.357	0.1423	0.4036	0.6556	0.5953
0.358	0.1433	0.4053	0.6592	0.5977
0.359	0.1439	0.4069	0.6628	0.6001
0.36	0.1446	0.4083	0.6663	0.6024
0.361	0.1454	0.4099	0.6699	0.6049
0.362	0.1462	0.4113	0.6733	0.6073
0.363	0.1469	0.4129	0.6769	0.6098
0.364	0.1477	0.4146	0.6804	0.6123
0.365	0.1484	0.416	0.6839	0.6148
0.366	0.1493	0.4178	0.6874	0.6172
0.367	0.15	0.4192	0.691	0.6199
0.368	0.1508	0.4208	0.6945	0.6224
0.369	0.1516	0.4227	0.6981	0.6251
0.37	0.1523	0.4241	0.7016	0.6276
0.371	0.1531	0.4259	0.7053	0.6304
0.372	0.154	0.4275	0.7089	0.6331
0.373	0.1546	0.429	0.7124	0.6357
0.374	0.1556	0.4308	0.716	0.6385
0.375	0.1564	0.4325	0.7196	0.6413
0.376	0.1572	0.4341	0.723	0.644
0.377	0.1581	0.4359	0.7266	0.6469
0.378	0.159	0.4374	0.7302	0.6496
0.379	0.1596	0.4391	0.7339	0.6524
0.38	0.1607	0.4409	0.7375	0.6553
0.381	0.1614	0.4426	0.741	0.6582
0.382	0.1625	0.4443	0.7446	0.6612
0.383	0.1633	0.446	0.7482	0.6642
0.384	0.1643	0.4479	0.7518	0.6671
0.385	0.1652	0.4496	0.7554	0.6702
0.386	0.166	0.4513	0.759	0.6731
0.387	0.1669	0.4532	0.7626	0.6763
0.388	0.168	0.455	0.7662	0.6795
0.389	0.1687	0.4567	0.7697	0.6825
0.39	0.1698	0.4585	0.7734	0.6858
0.391	0.1707	0.4604	0.777	0.689
0.392	0.1716	0.462	0.7805	0.692
0.393	0.1724	0.4641	0.7843	0.6953
0.394	0.1735	0.4658	0.7879	0.6985
0.395	0.1742	0.4676	0.7915	0.7018
0.396	0.1754	0.4695	0.7951	0.7052
0.397	0.1762	0.4713	0.7987	0.7085
0.398	0.1774	0.4731	0.8024	0.7119
0.399	0.1783	0.475	0.8061	0.7155
0.4	0.1794	0.4768	0.8098	0.7189
0.401	0.1805	0.4789	0.8136	0.7224
0.402	0.1816	0.4805	0.8172	0.7258
0.403	0.1825	0.4825	0.8209	0.7294
0.404	0.1838	0.4845	0.8247	0.733
0.405	0.1846	0.4863	0.8284	0.7365
0.406	0.1858	0.4883	0.8322	0.7402
0.407	0.1869	0.4903	0.8361	0.7439
0.408	0.1879	0.4921	0.8399	0.7475
0.409	0.1892	0.4943	0.844	0.7514
0.41	0.1907	0.4969	0.8482	0.7554
0.411	0.1912	0.4985	0.852	0.7591
0.412	0.1925	0.5003	0.8558	0.7629
0.413	0.1934	0.5022	0.8597	0.7667
0.414	0.1947	0.5043	0.8638	0.7705
0.415	0.1957	0.5064	0.8678	0.7745
0.416	0.197	0.5082	0.8718	0.7784
0.417	0.1981	0.5104	0.8759	0.7824
0.418	0.1992	0.5121	0.88	0.7863
0.419	0.2004	0.5145	0.884	0.7903
0.42	0.2019	0.5166	0.8884	0.7943
0.421	0.2029	0.5187	0.8925	0.7984
0.422	0.2043	0.5208	0.8968	0.8026
0.423	0.2055	0.5228	0.9012	0.8068
0.424	0.2068	0.5246	0.9056	0.8109
0.425	0.208	0.5268	0.9101	0.8152
0.426	0.2094	0.5288	0.9143	0.8194
0.427	0.2105	0.531	0.9188	0.8237
0.428	0.212	0.5331	0.9233	0.8281
0.429	0.2131	0.5351	0.9278	0.8324
0.43	0.2146	0.5373	0.9325	0.8369
0.431	0.2158	0.5394	0.9373	0.8413
0.432	0.2172	0.5415	0.9419	0.8458
0.433	0.2186	0.5438	0.9467	0.8504
0.434	0.2199	0.5456	0.9515	0.8548
0.435	0.2212	0.5478	0.9566	0.8595
0.436	0.2228	0.55	0.9616	0.8641
0.437	0.2239	0.5521	0.9666	0.8688
0.438	0.2256	0.5543	0.9717	0.8735
0.439	0.2269	0.558	0.9769	0.8783
0.44	0.2284	0.5606	0.982	0.8829
0.441	0.2297	0.5616	0.9858	0.8878
0.442	0.2312	0.5633	0.986	0.8926
0.443	0.2325	0.5653	0.986	0.8975
0.444	0.2343	0.5674	0.986	0.9025
0.445	0.2355	0.5694	0.986	0.9074
0.446	0.2372	0.5717	0.986	0.9124
0.447	0.2386	0.5739	0.986	0.9175
0.448	0.2403	0.576	0.986	0.9225
0.449	0.2419	0.5784	0.986	0.9277
0.45	0.2435	0.5803	0.986	0.9328
0.451	0.245	0.5827	0.986	0.938
0.452	0.2468	0.585	0.986	0.9432
0.453	0.2482	0.5871	0.986	0.9484
0.454	0.25	0.5895	0.986	0.9537
0.455	0.2517	0.5916	0.986	0.9591
0.456	0.2532	0.5938	0.986	0.9643
0.457	0.2549	0.5961	0.986	0.9698
0.458	0.2567	0.5982	0.986	0.9752
0.459	0.2582	0.6006	0.986	0.9807
0.46	0.2601	0.6028	0.986	0.9862
0.461	0.2618	0.6051	0.986	0.9918
0.462	0.2634	0.6073	0.986	0.9974
0.463	0.2652	0.6095	0.986	1.003
0.464	0.267	0.6117	0.986	1.009
0.465	0.2687	0.6142	0.986	1.015
0.466	0.2706	0.6164	0.986	1.02
0.467	0.2723	0.6188	0.986	1.026
0.468	0.2745	0.6211	0.986	1.032
0.469	0.2761	0.6234	0.986	1.038
0.47	0.2782	0.6257	0.986	1.044
0.471	0.2801	0.628	0.986	1.05
0.472	0.2819	0.6302	0.986	1.056
0.473	0.2839	0.6327	0.986	1.062
0.474	0.2859	0.635	0.986	1.068
0.475	0.2878	0.6374	0.986	1.074
0.476	0.29	0.6397	0.986	1.08
0.477	0.2918	0.6424	0.986	1.087
0.478	0.2939	0.6448	0.986	1.093
0.479	0.296	0.647	0.986	1.099
0.48	0.2979	0.6492	0.986	1.105
0.481	0.3	0.6516	0.986	1.112
0.482	0.3022	0.6537	0.986	1.118
0.483	0.3042	0.6563	0.986	1.125
0.484	0.3065	0.6589	0.986	1.131
0.485	0.3084	0.6612	0.986	1.138
0.486	0.3108	0.6636	0.986	1.144
0.487	0.313	0.6661	0.986	1.151
0.488	0.3152	0.6684	0.986	1.158
0.489	0.3175	0.6712	0.986	1.164
0.49	0.3199	0.6737	0.986	1.171
0.491	0.322	0.6761	0.986	1.178
0.492	0.3245	0.6787	0.986	1.185
0.493	0.3267	0.6812	0.986	1.192
0.494	0.3291	0.6838	0.986	1.199
0.495	0.3315	0.6863	0.986	1.206
0.496	0.334	0.6886	0.986	1.213
0.497	0.3362	0.6914	0.986	1.22
0.498	0.3388	0.6937	0.986	1.227
0.499	0.3411	0.6964	0.986	1.235
