# Supplementary material for: Self-activating anti-infection implant
Source: Nat Commun. 2021 Nov 25;12:6907. doi: 10.1038/s41467-021-27217-4 (PMC8617033; doi:10.1038/s41467-021-27217-4)
Supplement: Supplementary file 4 — Source data [file 41467_2021_27217_MOESM4_ESM.zip › Source Data-2021-10-16/Supporting information/Supplementary Fig 15/Supplementary Fig 15.xlsx]

## Sheet: Sheet2
Ti6	HA/MoS2-Ti6
-8.28	-9.98
-8.16	-10.97
-7.4	-13.35
-4.33	-12.68
