# Supplementary material for: Self-activating anti-infection implant
Source: Nat Commun. 2021 Nov 25;12:6907. doi: 10.1038/s41467-021-27217-4 (PMC8617033; doi:10.1038/s41467-021-27217-4)
Supplement: Supplementary file 4 — Source data [file 41467_2021_27217_MOESM4_ESM.zip › Source Data-2021-10-16/Supporting information/Supplementary Fig 16/Supplementary Fig 16b.xlsx]

## Sheet: 6 h
Name		Count		c.f.u.			Log(c.f.u.)
Ti6-1		1512		1512000000			9.17955
Ti6-2		907		907000000			8.95761
Ti6-3		1748		1748000000			9.24254
Ti6-4		441		441000000			8.64444
Ti6-5		846		846000000			8.92737
Ti6-6		1016		1016000000			9.00689
HA/MoS2-1		744		744000000			8.87157
HA/MoS2-2		735		735000000			8.86629
HA/MoS2-3		786		786000000			8.89542
HA/MoS2-4		1137		1137000000			9.05576
HA/MoS2-5		568		568000000			8.75435
HA/MoS2-6		825		825000000			8.91645

## Sheet: 12 h
Name		Count		c.f.u.		Log(c.f.u.)
Ti6-1		5856		11712000000		10.0686
Ti6-2		4154		8308000000		9.9195
Ti6-3		3156		6312000000		9.80017
Ti6-4		6440		12880000000		10.1099
Ti6-5		4130		8260000000		9.91698
Ti6-6		5928		11856000000		10.0739
HA/MoS2-1		6804		13608000000		10.1338
HA/MoS2-2		4724		9448000000		9.97534
HA/MoS2-3		4974		9948000000		9.99774
HA/MoS2-4		12172		24344000000		10.3864
HA/MoS2-5		14856		29712000000		10.4729
HA/MoS2-6		8184		16368000000		10.214
