# Supplementary material for: Self-activating anti-infection implant
Source: Nat Commun. 2021 Nov 25;12:6907. doi: 10.1038/s41467-021-27217-4 (PMC8617033; doi:10.1038/s41467-021-27217-4)
Supplement: Supplementary file 4 — Source data [file 41467_2021_27217_MOESM4_ESM.zip › Source Data-2021-10-16/Supporting information/Supplementary Fig 18/Supplementary Fig 18.xlsx]

## Sheet: Sheet1
	Ti6						SLM-Ti6						HA/MoS2-Ti6
Day 1	90.3453	90.3453	106.289	97.7855	104.163	111.072	106.289	110.009	113.729	124.889	128.078	97.7855	267.847	252.967	244.995	318.866	257.75	280.602
Day 3	89.0079	87.6778	123.259	110.29	93.1091	96.6562	90.1163	90.2272	88.8971	92.0007	90.338	89.4513	178.348	177.018	189.322	183.004	193.423	196.194
Day 7	91.1565	78.9116	133.333	102.041	98.6395	95.9184	122.449	102.041	82.3129	92.517	112.245	96.5986	262.585	250.34	361.224	335.374	242.177	223.81
