# Supplementary material for: Self-activating anti-infection implant
Source: Nat Commun. 2021 Nov 25;12:6907. doi: 10.1038/s41467-021-27217-4 (PMC8617033; doi:10.1038/s41467-021-27217-4)
Supplement: Supplementary file 4 — Source data [file 41467_2021_27217_MOESM4_ESM.zip › Source Data-2021-10-16/Supporting information/Supplementary Fig 2/Supplementary Fig 2.xlsx]

## Sheet: Sheet1
X	Y
1503.09	62099.4
1501.97	62333.9
1500.86	61882
1499.75	62361.9
1498.64	62706.4
1497.53	62206.5
1496.42	62292.6
1495.31	62093.4
1494.19	62371.6
1493.08	62325.5
1491.97	62354.5
1490.86	62218.4
1489.74	62043.3
1488.63	62543.4
1487.52	62269.3
1486.4	62256.2
1485.29	62366.2
1484.17	61951.3
1483.06	61923.3
1481.95	61868.4
1480.83	61897.3
1479.72	61758.5
1478.6	62105.1
1477.49	62313.7
1476.37	62100
1475.26	62509.3
1474.14	62011.1
1473.02	61567
1471.91	61667.8
1470.79	61798.5
1469.68	62201.5
1468.56	61934.2
1467.44	61658
1466.33	62030.8
1465.21	61727.8
1464.09	61711.8
1462.97	62087.5
1461.86	61993.8
1460.74	62148.2
1459.62	62081.4
1458.5	61936.9
1457.38	61649.1
1456.27	61985.6
1455.15	62202.6
1454.03	61708.9
1452.91	62057.1
1451.79	61668
1450.67	61732.7
1449.55	61925.6
1448.43	61506.9
1447.31	62054.8
1446.19	62313.2
1445.07	61840.9
1443.95	62045.6
1442.83	62002.8
1441.71	61954.1
1440.58	61893.4
1439.46	62401.8
1438.34	61766.2
1437.22	61562.6
1436.1	62106.6
1434.98	62358.6
1433.85	61723.3
1432.73	61728.3
1431.61	61989.1
1430.48	61791.7
1429.36	61891.8
1428.24	61209.5
1427.11	61776.6
1425.99	62016.4
1424.87	61890.5
1423.74	62162.9
1422.62	61944.8
1421.49	61845.6
1420.37	62141.7
1419.24	61861.3
1418.12	62145.4
1416.99	61654.3
1415.87	61712.6
1414.74	61874.8
1413.62	61986.5
1412.49	61578.8
1411.36	62370.1
1410.24	61831.9
1409.11	62210.5
1407.98	61723
1406.86	61437.2
1405.73	61880.9
1404.6	62010.3
1403.48	61739.4
1402.35	61584.3
1401.22	61935.8
1400.09	61943.6
1398.96	61681.8
1397.84	61926.5
1396.71	61584.9
1395.58	61447.6
1394.45	62331.7
1393.32	62348.3
1392.19	61719.7
1391.06	61890.2
1389.93	61572.6
1388.8	61621.8
1387.67	61505.4
1386.54	62045.4
1385.41	62032.4
1384.28	61638.2
1383.15	61607.5
1382.02	61680.3
1380.89	61626
1379.75	61288.2
1378.62	61706.6
1377.49	62015.5
1376.36	61429.8
1375.23	61877.4
1374.09	61454.2
1372.96	62075.8
1371.83	62198.6
1370.69	61610.3
1369.56	61308.3
1368.43	61740.8
1367.29	61845.8
1366.16	61874.2
1365.03	61404.3
1363.89	61818.8
1362.76	61431.6
1361.62	61324.5
1360.49	61662.2
1359.35	61628.7
1358.22	62195.9
1357.08	61756
1355.95	61625.3
1354.81	61942.1
1353.68	61587.7
1352.54	62069.2
1351.4	61579.6
1350.27	61602
1349.13	61680.3
1347.99	61858.5
1346.86	61610.4
1345.72	61894.4
1344.58	61417.1
1343.44	60913.5
1342.31	61188.6
1341.17	60964.3
1340.03	61638.8
1338.89	61173.7
1337.75	61337
1336.61	61512.1
1335.47	61443.4
1334.33	61656.6
1333.2	61229.9
1332.06	61654.2
1330.92	61538.7
1329.78	61622.6
1328.64	61650.8
1327.5	61684.8
1326.35	61888.8
1325.21	61383.5
1324.07	61273.9
1322.93	61228.8
1321.79	61265.8
1320.65	61513.7
1319.51	61720.5
1318.37	61578.7
1317.22	61975.7
1316.08	61225.1
1314.94	61162.5
1313.8	61729.2
1312.65	61540.7
1311.51	61337.7
1310.37	61476.9
1309.22	61803.3
1308.08	61644.2
1306.94	61727.8
1305.79	61288.1
1304.65	61392.2
1303.5	61338.4
1302.36	61576.9
1301.21	61602
1300.07	61586.2
1298.92	61564.5
1297.78	61192.5
1296.63	61623.5
1295.49	61061.9
1294.34	61311.7
1293.19	61328.1
1292.05	61458.2
1290.9	61340.3
1289.75	61181.7
1288.61	61031.8
1287.46	61325.2
1286.31	61376.5
1285.16	61448.2
1284.02	61382.9
1282.87	61378.8
1281.72	61363
1280.57	61519.1
1279.42	61308.2
1278.28	61304.1
1277.13	60982.7
1275.98	61147.5
1274.83	61158
1273.68	61081.2
1272.53	61490.3
1271.38	61116.7
1270.23	61214.4
1269.08	61396.5
1267.93	61183
1266.78	61495.8
1265.63	61355.1
1264.48	61577.6
1263.32	61861.2
1262.17	61249.8
1261.02	60995.9
1259.87	61134.1
1258.72	61490.1
1257.57	61413.4
1256.41	61519.6
1255.26	61619.9
1254.11	61441.7
1252.95	61315.7
1251.8	61807.6
1250.65	61455.4
1249.49	61259.8
1248.34	61510.9
1247.19	61155.9
1246.03	60804
1244.88	61211.5
1243.72	61700
1242.57	61136.7
1241.41	61407.8
1240.26	61351.5
1239.1	61822.3
1237.95	61615.4
1236.79	61608.3
1235.64	62142.5
1234.48	61484.2
1233.32	61908.3
1232.17	61467.2
1231.01	61419.7
1229.85	61224.6
1228.7	61917.4
1227.54	61684.8
1226.38	61955.2
1225.22	61754.4
1224.07	61409.2
1222.91	61558.2
1221.75	61831.3
1220.59	61503.6
1219.43	61935.5
1218.27	61521.2
1217.11	61228.4
1215.95	61922.8
1214.79	61895.4
1213.63	61464.1
1212.48	61119.5
1211.31	61862.5
1210.15	61166.1
1208.99	61407.1
1207.83	61469.2
1206.67	62200.1
1205.51	61754.8
1204.35	61471.1
1203.19	61590.8
1202.03	61678.8
1200.87	61544.9
1199.7	61624.3
1198.54	61450.2
1197.38	61814.5
1196.22	61931.1
1195.05	61547
1193.89	61663.6
1192.73	61518.4
1191.56	61692.6
1190.4	61705.6
1189.24	61600.7
1188.07	61596.5
1186.91	61537.6
1185.74	62013.4
1184.58	61816.6
1183.41	61912.9
1182.25	61523.7
1181.08	61562.6
1179.92	61908.7
1178.75	61964.7
1177.59	61509.7
1176.42	61614.6
1175.25	61874.4
1174.09	61649.1
1172.92	61900.3
1171.75	61933.3
1170.59	61633.6
1169.42	61517.5
1168.25	61662.3
1167.09	61314.1
1165.92	62209.9
1164.75	61351.5
1163.58	61645.4
1162.41	61864.6
1161.24	61167.1
1160.08	61913.3
1158.91	61602.6
1157.74	61921.9
1156.57	62155.2
1155.4	61627
1154.23	62103.6
1153.06	61349.6
1151.89	61376.8
1150.72	61693
1149.55	61745.9
1148.38	61404.2
1147.21	61788.8
1146.03	61735.9
1144.86	61911.7
1143.69	61727.4
1142.52	61157.4
1141.35	61938.8
1140.18	61680.3
1139	61884.5
1137.83	61520.4
1136.66	61975.7
1135.48	61697.4
1134.31	61678.8
1133.14	61038.2
1131.96	61758.7
1130.79	61463.5
1129.62	61211.1
1128.44	61751.5
1127.27	61858.4
1126.09	61685.9
1124.92	61390.9
1123.74	61708.7
1122.57	61379.6
1121.39	61714.3
1120.22	61168.9
1119.04	61571.9
1117.87	61900.8
1116.69	61560.5
1115.51	61368.3
1114.34	61290.1
1113.16	61314.3
1111.98	61483.6
1110.81	61419.6
1109.63	61921.6
1108.45	61450.9
1107.27	61810.6
1106.09	61237.7
1104.92	61512
1103.74	61658.3
1102.56	61301.7
1101.38	61661.1
1100.2	61574.4
1099.02	61521.8
1097.84	61443.7
1096.66	61589.9
1095.48	61568.6
1094.3	61700.5
1093.12	61182.6
1091.94	61493.3
1090.76	61324.4
1089.58	61342.9
1088.4	61800.8
1087.22	61870.2
1086.04	61718.4
1084.86	61535.5
1083.67	61630.4
1082.49	61345.6
1081.31	61797.4
1080.13	61710.9
1078.94	61457.4
1077.76	61280.3
1076.58	61471.4
1075.4	61373.7
1074.21	62128
1073.03	61475.5
1071.84	61740
1070.66	61812
1069.48	61915.2
1068.29	62035.2
1067.11	61589.7
1065.92	61466.6
1064.74	61745
1063.55	61613.5
1062.37	61758.9
1061.18	61878.9
1059.99	62123.1
1058.81	61565
1057.62	61272.7
1056.44	61799.2
1055.25	61831.5
1054.06	61451.7
1052.88	61396.6
1051.69	61922.8
1050.5	62155.4
1049.31	61598.1
1048.12	61655.8
1046.94	61626
1045.75	61537.1
1044.56	61668.1
1043.37	62374
1042.18	61743.9
1040.99	61632.5
1039.8	61746.4
1038.61	61894.1
1037.42	61754.6
1036.23	61952.9
1035.04	61683.9
1033.85	61854
1032.66	61855.2
1031.47	61589.1
1030.28	61925.2
1029.09	61436.9
1027.9	62065.4
1026.71	61566.1
1025.52	62126.8
1024.32	61717.6
1023.13	61648.5
1021.94	61675.1
1020.75	61788.7
1019.55	61826.4
1018.36	61712.5
1017.17	62149
1015.97	61720.5
1014.78	61511.2
1013.59	61287.9
1012.39	61510.9
1011.2	61329.7
1010	61311.4
1008.81	61144.3
1007.61	61468.2
1006.42	61685.4
1005.22	61602.5
1004.03	61645.7
1002.83	61627.3
1001.64	61359.5
1000.44	62050.1
999.245	61275.1
998.049	61315.6
996.852	61479.3
995.655	61284.5
994.458	61019.8
993.261	61312.2
992.063	61660.5
990.866	61353.9
989.668	61288
988.47	61163.3
987.271	61614.9
986.073	61112.7
984.874	61592.1
983.675	61059.3
982.476	61127.7
981.277	61025.5
980.077	61093.9
978.877	61494.7
977.677	61155.1
976.477	61050.2
975.277	61210.6
974.076	61401.7
972.876	61000.9
971.675	61373.4
970.473	61159.7
969.272	61107.9
968.07	61444
966.869	61024
965.666	61128.4
964.464	61001.4
963.262	60910.6
962.059	60769.7
960.856	61211.4
959.653	60766.7
958.45	61166.4
957.247	61086.8
956.043	60698.1
954.839	60964
953.635	61126.7
952.431	60882.9
951.226	60750.6
950.021	60910.5
948.817	60856
947.611	60812.8
946.406	60644.3
945.201	61193.5
943.995	60530.1
942.789	60845.6
941.583	60971.9
940.376	61128.8
939.17	60685.3
937.963	60856.1
936.756	60835.1
935.549	60661.3
934.341	60973.6
933.134	60985.9
931.926	60859.4
930.718	60599.7
929.51	61036.7
928.301	60610.6
927.093	60362.1
925.884	61073.6
924.675	60819.6
923.466	60601.7
922.256	61196.3
921.046	61255.7
919.836	60475.2
918.626	60520.8
917.416	60463.8
916.206	60293.3
914.995	60524.5
913.784	60633.8
912.573	61014.4
911.361	60658.4
910.15	61124.7
908.938	60730
907.726	60770
906.514	60796.1
905.302	60919
904.089	60621.4
902.876	60630.9
901.663	60529.8
900.45	60412.2
899.237	60562.7
898.023	60829.2
896.809	61200.6
895.595	60864.7
894.381	61260.9
893.166	61168.1
891.952	60804.6
890.737	61247.6
889.522	60721.4
888.306	60617.7
887.091	60583
885.875	60909.8
884.659	60919.2
883.443	61025.1
882.227	60797.3
881.01	60649.6
879.793	60835.5
878.576	60186.1
877.359	60639.3
876.142	61051.1
874.924	61063.2
873.706	60618
872.488	60993.8
871.27	60716.7
870.052	60731.6
868.833	60482.3
867.614	60987.1
866.395	60765.3
865.176	60664.6
863.956	60533.7
862.737	61019
861.517	60698.3
860.297	60702.2
859.076	61008.5
857.856	61092
856.635	61062.9
855.414	60857.8
854.193	60875.4
852.971	60747.4
851.75	60674.3
850.528	60299.2
849.306	60638.1
848.084	60812.2
846.861	60917.6
845.639	60677.2
844.416	60516.4
843.193	60915.3
841.969	61122.1
840.746	60780.3
839.522	60800.6
838.298	60788
837.074	60599.9
835.85	60705.2
834.625	60889.9
833.401	60827.9
832.176	60735.8
830.95	60484.9
829.725	60765.4
828.5	60717.1
827.274	60696.3
826.048	60686.4
824.821	61013.2
823.595	60633.9
822.368	60730.7
821.141	60485.6
819.914	60358.1
818.687	60578
817.46	60811.5
816.232	60894.5
815.004	61018.6
813.776	60374.6
812.547	60829.3
811.319	60363.2
810.09	60375.2
808.861	60294.4
807.632	60675
806.403	60299.3
805.173	60557
803.943	60541.7
802.713	60998.5
801.483	60303.7
800.252	60774
799.022	60616.9
797.791	60937
796.56	60613.5
795.328	60475.5
794.097	60394.8
792.865	60180.6
791.633	60642.2
790.401	60329.9
789.169	60595.2
787.936	60381.1
786.703	60376.7
785.47	60222.5
784.237	60444.1
783.003	60303.6
781.77	60255.7
780.536	60509.9
779.302	60456.5
778.068	60509.2
776.833	60442.2
775.598	60437.8
774.363	60259.4
773.128	59703.3
771.893	60272.4
770.657	60012.6
769.422	60396.8
768.186	60224
766.949	60227.7
765.713	60538.4
764.476	60667
763.239	60442.7
762.002	60294.4
760.765	60509.8
759.528	60426.7
758.29	60319.2
757.052	59894.4
755.814	60052.8
754.575	60455.1
753.337	59911.2
752.098	59923.1
750.859	59870
749.62	60199
748.38	60354.4
747.141	60016.8
745.901	60237.3
744.661	60398.1
743.421	60147.3
742.18	60156.4
740.939	60525.6
739.698	60458.9
738.457	60646.5
737.216	60333.7
735.974	59809.9
734.733	60297.8
733.491	60323.1
732.248	60591.8
731.006	60173.7
729.763	60420.7
728.52	59951.4
727.277	60479.3
726.034	60080.5
724.791	60319.2
723.547	60387.6
722.303	60105.1
721.059	59936
719.814	60134.1
718.57	60453.6
717.325	60006.6
716.08	60002.2
714.835	60237.9
713.589	60236.1
712.344	60045.7
711.098	59763.6
709.852	59721.5
708.605	60016.3
707.359	60329.9
706.112	60438.6
704.865	59943.9
703.618	60103.8
702.371	60083.2
701.123	60086.9
699.875	60025.9
698.627	59965
697.379	60122.1
696.131	59921.2
694.882	59817.3
693.633	59885.6
692.384	60037.2
691.135	59876.8
689.885	59713.8
688.635	60067
687.385	59637.9
686.135	59706.1
684.885	59785
683.634	59651.7
682.383	59873
681.132	60078
679.881	60307.2
678.629	59881.3
677.378	59879.5
676.126	59598.7
674.874	59428
673.621	59946.8
672.369	59870
671.116	60034.6
669.863	60116
668.61	59822
667.356	59321.6
666.103	59628.2
664.849	60007.1
663.595	59895.5
662.34	59829.4
661.086	60109
659.831	59633.2
658.576	59968.9
657.321	60015.3
656.065	59917.2
654.81	59733.4
653.554	59774.5
652.298	59853.1
651.042	59602.6
649.785	59801.5
648.528	60021.7
647.271	59749.9
646.014	59692
644.757	59642.2
643.499	59851.6
642.242	59641.4
640.984	59508.8
639.725	60054.7
638.467	59708.4
637.208	59482.3
635.949	59763.6
634.69	59537.6
633.431	59551.9
632.171	59454.2
630.912	59484.5
629.652	59485.4
628.391	59761.1
627.131	59596.7
625.87	59405.7
624.609	59169.4
623.348	59293
622.087	59019.5
620.826	59883.8
619.564	58976.2
618.302	59211.7
617.04	59444.4
615.777	59285.5
614.515	59347.7
613.252	59154.4
611.989	59280.5
610.725	59278.8
609.462	59644.3
608.198	58714
606.934	59584.9
605.67	59532.6
604.406	59416.5
603.141	59202.1
601.876	59173.8
600.611	59068.5
599.346	58936.6
598.081	58879.2
596.815	59273.3
595.549	58913
594.283	59344.3
593.017	59127.5
591.75	59178.9
590.483	59604.5
589.216	59098.5
587.949	58903.1
586.682	58922.7
585.414	59109.3
584.146	59211.1
582.878	59005.2
581.61	59080.4
580.341	59383.5
579.072	58907.3
577.803	59308.5
576.534	59312
575.265	59347.4
573.995	59790.6
572.725	59280.3
571.455	59625.4
570.185	59125.9
568.914	59238
567.643	59037.8
566.372	59112.8
565.101	59010.6
563.83	58971.8
562.558	59099.7
561.286	59460.3
560.014	58958.8
558.742	59195
557.469	59269.9
556.196	59149.2
554.924	59036.5
553.65	59478.6
552.377	59181
551.103	59633.5
549.829	59230.3
548.555	59685.3
547.281	59276.9
546.006	59520.6
544.732	59278.7
543.457	59002.5
542.182	58932.2
540.906	59413.1
539.631	59382.3
538.355	59330.4
537.079	59312.8
535.802	59295.2
534.526	59006.2
533.249	59349.6
531.972	59292.5
530.695	59219.6
529.417	59417.9
528.14	59363.4
526.862	59156.3
525.584	59151.9
524.306	58926.4
523.027	59222
521.748	58815.1
520.469	59226.3
519.19	59390.2
517.911	59264.8
516.631	59270.9
515.351	59618.7
514.071	59330.4
512.791	59218.2
511.51	59413.4
510.229	59141
508.948	59651.4
507.667	58911.5
506.386	59322
505.104	59267.7
503.822	59042.8
502.54	59442.5
501.258	59010.3
499.975	58906.2
498.693	58615.9
497.41	59094.2
496.126	59108.1
494.843	59208.5
493.559	59099.2
492.275	59228.5
490.991	59114
489.707	58894.7
488.422	59678.8
487.137	59370.5
485.852	59022.9
484.567	58568.1
483.282	58877.9
481.996	58873.5
480.71	58947.6
479.424	58783.6
478.138	59022.5
476.851	59190.8
475.564	59094.8
474.277	58920.3
472.99	58680.6
471.703	58660.6
470.415	59105.7
469.127	58991.5
467.839	58783.3
466.55	58731.9
465.262	58688.3
463.973	58887.6
462.684	58784
461.395	58873.6
460.105	58689
458.815	58261.8
457.525	58698.5
456.235	58475
454.945	58554.1
453.654	59123.5
452.363	59106
451.072	59122.4
449.781	58445.4
448.489	58683.4
447.198	58759.8
445.906	58786.7
444.613	58831.8
443.321	59017.5
442.028	58411.4
440.735	59084.1
439.442	58394.9
438.149	58538.9
436.855	59073.3
435.562	58769.5
434.268	58741.7
432.973	58836.1
431.679	58769.3
430.384	58988.5
429.089	58900.8
427.794	58888.6
426.499	58967.3
425.203	58718.6
423.907	58529.7
422.611	58385
421.315	58435.2
420.018	58568.4
418.722	58745.8
417.425	58782.9
416.127	58856.3
414.83	58418.4
413.532	58702.1
412.234	58295.5
410.936	58765.9
409.638	58621.4
408.339	58528.8
407.041	58599.6
405.742	58444.8
404.442	58632.2
403.143	58806.6
401.843	58657
400.543	58994.6
399.243	59047.1
397.943	58395.1
396.642	58362.2
395.341	58666
394.04	58609.7
392.739	58419
391.438	58629.3
390.136	58793.1
388.834	58744.6
387.532	58530.7
386.229	58609
384.926	58762.3
383.624	58636.3
382.32	58502.6
381.017	58464.6
379.714	58855.6
378.41	58605.6
377.106	58456.5
375.801	58568.3
374.497	59018.4
373.192	58340
371.887	57969
370.582	58452.5
369.277	58690.7
367.971	58278.5
366.665	58728.2
365.359	58852.7
364.053	58806.9
362.746	58665.8
361.44	58385.4
360.133	58285.6
358.825	58000.3
357.518	58732.9
356.21	58973.2
354.902	58731.7
353.594	58562.4
352.286	58715
350.977	58527.7
349.668	58708.6
348.359	58024.6
347.05	58571
345.74	58599.9
344.431	58657.2
343.121	58447
341.81	58684.3
340.5	58366.1
339.189	58379.6
337.878	58272.4
336.567	58170.3
335.256	58533.3
333.944	58433.8
332.632	58457.6
331.32	58859
330.008	58787.7
328.696	58374.9
327.383	58624.6
326.07	58394.3
324.757	58197.3
323.443	57813.2
322.13	58142.3
320.816	58137.9
319.502	58238.6
318.187	58677.8
316.873	58455.4
315.558	58351
314.243	58210.7
312.927	58539.4
311.612	58358.1
310.296	58151.3
308.98	58169.9
307.664	58329.3
306.348	57999.7
305.031	58143.8
303.714	58149.6
302.397	57712.7
301.079	58399.2
299.762	58248.9
298.444	58469.5
297.126	58257.9
295.808	58401.7
294.489	58179.9
293.17	58257.3
291.851	57981.9
290.532	57768
289.213	57750.8
287.893	58019.8
286.573	58127.7
285.253	57926.7
283.933	57804.8
282.612	57991.9
281.291	57995.1
279.97	57878.4
278.649	57590.8
277.327	58175.7
276.005	57763.2
274.683	58103.1
273.361	57887
272.039	58203.8
270.716	57862.9
269.393	57922.2
268.07	57568.6
266.746	57760.5
265.423	57837.6
264.099	57540.3
262.775	57681.1
261.45	57786.1
260.126	57741
258.801	57904.6
257.476	58159.7
256.151	57888.1
254.825	57575.9
253.5	57645.2
252.174	57628.1
250.847	57893.3
249.521	57718.5
248.194	57960.7
246.867	58075.7
245.54	57753.6
244.213	58109.9
242.885	58217.2
241.557	57976.5
240.229	58129.5
238.901	57970.2
237.572	57643.3
236.244	57890.2
234.915	57766.5
233.585	57457.6
232.256	57691.7
230.926	57811.6
229.596	57764
228.266	57891.4
226.936	58178.5
225.605	57798.9
224.274	57452.3
222.943	57706.4
221.612	57947.7
220.28	58211.8
218.948	57984.4
217.616	57549.4
216.284	58102
214.951	57419.1
213.619	57961.4
212.286	57772.2
210.952	57357.9
209.619	57315.5
208.285	57751.3
206.951	57660.9
205.617	57780.3
204.283	57576.2
202.948	57220.4
201.613	57552.2
200.278	57785.3
198.943	57353.8
197.607	57311.6
196.271	57473.9
194.935	57636.1
193.599	57568.6
192.262	57523.8
190.926	57564.8
189.589	57469.5
188.251	57313.7
186.914	57332
185.576	57582.4
184.238	57267.8
182.9	57444.9
181.562	57105.2
180.223	57506.7
178.884	57252.7
177.545	57303.8
176.206	57198.6
174.866	57206.8
173.526	57459.3
172.186	57238.4
170.846	57682.1
169.505	57456.1
168.165	57592.7
166.824	57334
165.482	57317.1
164.141	57171.8
162.799	56863
161.457	56612.2
160.115	56960
158.772	56907.9
157.43	57127.2
156.087	57371.7
154.744	56932.5
153.4	56837.7
152.057	56979.1
150.713	57080.2
149.369	56957.8
148.024	57031.3
146.68	57109.7
145.335	56934.7
143.99	56784.8
142.645	56660
141.299	57107.2
139.953	56578.6
138.607	56566.8
137.261	56612.6
135.915	56881.6
134.568	57085.3
133.221	56607.2
131.874	56462.6
130.526	57245
129.179	56546.7
127.831	56930.6
126.483	56565.6
125.134	56523.7
123.785	56304.1
122.437	56635.2
121.088	56315.6
119.738	56601.6
118.389	56549.7
117.039	56102.7
115.689	56643.6
114.338	56354.2
112.988	56342.4
111.637	56558.1
110.286	56163.9
108.935	56581.9
107.583	56460.2
106.232	56598.3
104.88	56464
103.527	56497.2
	56490.4
	56451.1
	56601.5
	55761.2
	55939.1
	56483.7
	56167.6
	56552.4
	56169
	56463.9
	56262.7
	56599.8
	56381.2
	56431.7
	56270.4
	55857.7
	56057.6
	56419.3
	55755.3
	56303.7
	56077.9
	56367.2
	56415.1
	56676.9
	56200
	56292.7
	56248.6
	56107.6
	56041.2
	56521.4
	56440.1
	56172.4
	56133.3
	56158.8
	56159.5
	56304.1
	56180.7
	55945.6
	56234.1
	56324
	55979.9
	55630.9
	56296.1
	55411.7
	55846.3
	56429.4
	55770.8
	56014.3
	55814.4
	56169.2
	56036.1
	56423
	55757.7
	56119.7
	55793.7
	55878.5
	55725.8
	55595.4
	55969.6
	55975.1
	55622.3
	55410.4
	55727.5
	55547.8
	55763.4
	55759.1
	55364.7
	55711.1
	55659.9
	55621.1
	55444.1
	55400.4
	55652.7
	55865.6
	55523.4
	55287.3
	55322.6
	55086.6
	55299.4
	55672.2
	55569.4
	55087.2
	54752.9
	55199.5
	55517.9
	55021.2
	55236.1
	55000.6
	54824.2
	54879.1
	54604.3
	55015.9
	55124.8
	54874.8
	54696.1
	54743.5
	54560
	54813.9
	54433.9
	54343.8
	54617.3
	54640.1
	54709.7
	54570.5
	54429
	54410.2
	54251.5
	54264.6
	54351.3
	54386.4
	54497.6
	54233.6
	54300.6
	53931.4
	54581.6
	54523.6
	54372.5
	54245.9
	53957.8
	54213.3
	54752.6
	54430.3
	54042
	53849.6
	53985
	53836.7
	53972
	53850.6
	54193.7
	54113.9
	54329.7
	54103.3
	54240.9
	53958.4
	53966.5
	53945.4
	54344.2
	53864.1
	53562.3
	53529.1
	54466.8
	53989.4
	53656.1
	53930.1
	53777.3
	53473.5
	53837.5
	53424.1
	53666.2
	53725.5
	53874.9
	54004.8
	53713.4
	53709.4
	53508.2
	53445.8
	53303.1
	53535.1
	53492.2
	53634.1
	53457.5
	53521.6
	53325.5
	53637.5
	53699.1
	53549.3
	53535.5
	53589.8
	53549.4
	53746.9
	53490.4
	53542.2
	53657.1
	53296.4
	53423.4
	53247.2
	53461.4
	53333.8
	53407.4
	53294.3
	52968
	53119.1
	53127.3
	52866.5
	53293.7
	53195.3
	53305.1
	53160.7
	52902.6
	52622.8
	52597.1
	52726.3
	52550.7
	52486.3
	52617.9
	52336
	52687.4
	52625.5
	52580.6
	52552.5
	52671.8
	52532.7
	52338
	52568.3
	52110.6
	52237.2
	52409.5
	52555.2
	52568.2
	52081.9
	52514.6
	52163.5
	51800.5
	51924.4
	51698.9
	52097.5
	52127.4
	52056.2
	52122.2
	52038.9
	51934
	51963.9
	51794
	51956.2
	51370.2
	51943.8
	51673
	51777.5
	51759.2
	51736.2
	51641.1
	51473.9
	51746.5
	51781.2
	51354.6
	51331.7
	51457.6
	51151.4
	50977.3
	51163.2
	51166.7
	51256.6
	51492.7
	51357.1
	51458.8
	51263.3
	51228.4
	51323
	51431.9
	51193.3
	51026.7
	51209.8
	50940.3
	51271.8
	50983.2
	51276.3
	51559.8
	50953
	50722.1
	51125.1
	51645.1
	50890.5
	50836.6
	51107.8
	50633.3
	51107.5
	50850.6
	50555.5
	50585.3
	50567.3
	50769
	50626.9
	50876.3
	50383.4
	50847.4
	50297.4
	50465.6
	50633.7
	50360.6
	50249.7
	50317.6
	50173.4
	50198.4
	50330.6
	49753
	50256.7
	50167.4
	50028.1
	50338.8
	50240
	49819.9
	49833.1
	50291
	50149.5
	49748.7
	50187.5
	49924.8
	50199.3
	49962.8
	49538.7
	49675.3
	49971.1
	49903.4
	49769.3
	49936.7
	49498.7
	49602
	49520.2
	49647.2
	49781.3
	49312.9
	49506.2
	49168.4
	49288.3
	49391.4
	49127.3
	49003
	49312.3
	48742.7
	48890.9
	48882.8
	48886.5
	48920.9
	49144.7
	48821.8
	48669.4
	48474.4
	48617.7
	48526.8
	48606.2
	48555.6
	48301.7
	48125.9
	48443.9
	48161.8
	48527
	48330
	48144.8
	48160.4
	48022.6
	48040.5
	47810.8
	48052.9
	47898.6
	48046.3
	48281.1
	47693.1
	48012.8
	47901.1
	47829.5
	47887.5
	47714.6
	48057.6
	47865.9
	47869.7
	47588.7
	47065.3
	47681.1
	47882.5
	47594.6
	47607.8
	47496.4
	47436.8
	47464.1
	47406.8
	47796.1
	47475.6
	47277.4
	47314.2
	47395.5
	47155.1
	47391.4
	47360.1
	47061.1
	47391.2
	47660.1
	47469.2
	47259.6
	47303.3
	46796
	47008.6
	47087.4
	46756.2
	47001.4
	46928
	47081.8
	46622
	46808.5
	46852.2
	47059.7
	46965.3
	46587.7
	47314.6
	46586.2
	46835.7
	46806.9
	46565.2
	47099.8
	46783.4
	46700.8
	46765.5
	46678.2
	46539.6
	46471.2
	46766.9
	46665.7
	46293.8
	46377.1
	46413.7
	46147
	45978.3
	46210.9
	45995.6
	46141.8
	46304.3
	46282.6
	46039.5
	46406.9
	46103.3
	46063
	45978.5
	45852
	45914.2
	45697.1
	45524.2
	45374.7
	45753.3
	45489.8
	45333.3
	45516.4
	45429.8
	45863.8
	45619.1
	45430.2
	45376.2
	45658.9
	45230.9
	45274.5
	45366.7
	44999.4
	45077.7
	45255.8
	45290
	45454.1
	45196
	45174.5
	44965.3
	44948.5
	45140.3
	44926.5
	44881.9
	45166.3
	44832.2
	45037.7
	44939.9
	44869.9
	44906.3
	44991.4
	44625.2
	44659.4
	44998.9
	44891.9
	44597.7
	44731.2
	44952.6
	44820.3
	44859
	44950.8
	44964.1
	44887.3
	44835.9
	44807.6
	45169.5
	45148.1
	45034.3
	45165.2
	45178.4
	45288.5
	45391.6
	45238.8
	45185.1
	45145.3
	45128.5
	45312.2
	45175.6
	45490.5
	45211.1
	45440.7
	45557.4
	45651.1
	45910.4
	45951
	45966.4
	46096.7
	45925.7
	45890.4
	46151.7
	46173.8
	46019
	46211.2
	46543.5
	46611.6
	46934.5
	47030
	46916.5
	46901.7
	47022.4
	46601.4
	46960.8
	47046.9
	46954.2
	47361.4
	47236.5
	47384.5
	47443.1
	47744.5
	47731.9
	47462.7
	47942.7
	47765.2
	48139.6
	48110.9
	48153.2
	47927.7
	48036.4
	48284.6
	47702.3
	47893.3
	47985.9
	48270.5
	48543.6
	48409.7
	48333.1
	48391.2
	48319.1
	47938.7
	48485.6
	48383.9
	48327.8
	48175.9
	48382.4
	48643.5
	48913.7
	48551.9
	48502.7
	48695.2
	48625.5
	49089.2
	48675.3
	48188.6
	48659
	48662.2
	48606.2
	48862.2
	48828.9
	48390.5
	48742
	49095.7
	48921.3
	49031.4
	48720.6
	48942.2
	48838.4
	48978
	49006.2
	48870.7
	49142
	48979.2
	48996
	48878.7
	49109
	49103
	48940.4
	49000.2
	49178.1
	49083.6
	48939.2
	49255.4
	49392.2
	49191.2
	48974.4
	49358.3
	49168.7
	48965.6
	49197.5
	49159.8
	49147
	49116.1
	48994.6
	49531.9
	49129.8
	49300.3
	49174.4
	49118.6
	49119.4
	49034.2
	48811.2
	48925.1
	49194.8
	48601.3
	48823.6
	48989.3
	48897.5
	48828.3
	48847.2
	48586.1
	48760.8
	49208.5
	48803.1
	48382
	48892.7
	48640.9
	48276.4
	48547.8
	48474.3
	48885.4
	48167.3
	48562.5
	48477.7
	48478.6
	48301.6
	48196.6
	48321.3
	48130.9
	48086.8
	48022.4
	48196.6
	47866.8
	47957.7
	48023.8
	48222.6
	48021.2
	47694
	47834.2
	47841.9
	47919.2
	47679.8
	47808.8
	47526.8
	48037.3
	47762.2
	47994.2
	47481.4
	47623.6
	47629.1
	47674.9
	47687
	47744
	47520.8
	47544.2
	47814
	47633.4
	47659
	47913
	47866.9
	48064.7
	48186.5
	48487.2
	48405.2
	48839.9
	48802.6
	48586.4
	48783.9
	49032.8
	49353.1
	49802.9
	49320.9
	49971.6
	50235.7
	50517.5
	50908.7
	51072
	51295.6
	51572.6
	51787
	51720.3
	52113.1
	52086.5
	52345.3
	52037.7
	52124.8
	52461.5
	51964.6
	51802.1
	51633
	51673.2
	51575.5
	51210.5
	51241.9
	50952.8
	50966.5
	50679.8
	50117.3
	50166.7
	49855.7
	49949.6
	49854.5
	50021.7
	49437.6
	49680.4
	49323.2
	49592.5
	49624.1
	49371.5
	48939.1
	48922
	48492
	48457.2
	48340.3
	48125.8
	48284.1
	47526.4
	47833.2
	48257.4
	47695.1
	47760.2
	47240.3
	47338.7
	47386.1
	47380.3
	47414.3
	46983.5
	47177
	46974.3
	47276.1
	46885.4
	46627.5
	46540
	46461.4
	46559.7
	46432.5
	46239
	46158.2
	46680.7
	45875.4
	46364.5
	46071.8
	46165.6
	46157.8
	46147.8
	45919.3
	45991
	45773.7
	46006.3
	45947.8
	45651.2
	45835.3
	45450.6
	45405.5
	45413.2
	45407.8
	45395.7
	45548.8
	45470.6
	44894.9
	45235.1
	45190.1
	44995.4
	45126.4
	44716.2
	44554.7
	44738.5
	44706.7
	44521.1
	44548.7
	44851
	44577.6
	44480
	44299
	44407.8
	44308.1
	43971.3
	44589.4
	44006.9
	44491
	43913.1
	44032.8
	44459.6
	43989.4
	43861.4
	43937.3
	43859.7
	43854.5
	43829.5
	43408.1
	43551.9
	43391.2
	43178.1
	43315.3
	43233.5
	43318.1
	43348
	43288.1
	43167.1
	43249.4
	42839.8
	42992.1
	42851.5
	42636.7
	42441.6
	42464.9
	42711.1
	42424.4
	42574.4
	42274.6
	42254.4
	42216.7
	42488.8
	42200.2
	42051.3
	41821.7
	41474.5
	41467.4
	41543.2
	41455.6
	41187.1
	41406.7
	41523.8
	41364.3
	41372.5
	41428.7
	40801.3
	41077.3
	41039.9
	40549.9
	40590.9
	40751.5
	40529.3
	40502.9
	40567.7
	40397.8
	40075.9
	40169
	40184
	40051.2
	39833.7
	40046.3
	40124.1
	39976.2
	40025.9
	40268.6
	39396.2
	39975.1
	39872.9
	39332.8
	39464.9
	39321.6
	39388.6
	39511.9
	39126.1
	39028.5
	38655.9
	38707.8
	38428.5
	38398.1
	38344
	38214.2
[truncated: 1,424 more rows]
