# Supplementary material for: Self-activating anti-infection implant
Source: Nat Commun. 2021 Nov 25;12:6907. doi: 10.1038/s41467-021-27217-4 (PMC8617033; doi:10.1038/s41467-021-27217-4)
Supplement: Supplementary file 4 — Source data [file 41467_2021_27217_MOESM4_ESM.zip › Source Data-2021-10-16/Supporting information/Supplementary Fig 3/Sipplementary Fig 3.xlsx]

## Sheet: left
B.E.(eV)	Raw	Intensity	Peak	Sum	Background	Peak
234.98	10995.8	11626.5	10978.9	11487.9	11078.3	11018.2
234.88	10945.2	11669.5	10978.9	11526.6	11081.7	11019.1
234.78	10839.6	11717.6	10979.2	11570	11085.7	11020.3
234.68	10642.8	11772	10980.3	11619.6	11090.6	11022.3
234.58	10464.2	11834.5	10982.8	11677	11097.3	11025.9
234.48	10755.6	11906.2	10986.8	11743.4	11105.5	11030.9
234.38	10557.6	11985.2	10988.6	11816.8	11111.9	11033.7
234.28	10453.9	12077.4	10991.9	11903	11120	11038.1
234.18	10855.5	12184.7	10996	12004.2	11129.2	11043.3
234.08	10922.7	12307	10997.1	12119.9	11135.7	11045.6
233.98	11039.1	12451.3	10997.6	12257.2	11142	11047.4
233.88	11431.3	12622.9	10997.3	12421.4	11147.8	11048.3
233.78	11600.4	12826.5	10994	12617.1	11151	11046.3
233.68	11775.6	13071.8	10989.4	12854.2	11153.3	11043
233.58	12073.1	13367.9	10983.3	13141.4	11154.7	11038.4
233.48	12746.2	13723.8	10975	13488	11154.3	11031.5
233.38	13496	14146.6	10961.5	13900.8	11149.2	11019.5
233.28	14416.3	14645.5	10942.1	14389	11138.9	11001.7
233.18	15405.8	15226.7	10915.5	14958.7	11122.1	10976.8
233.08	16167	15893.2	10881.1	15613.1	11098.2	10944.1
232.98	16903.1	16643.7	10840.7	16350.5	11069.1	10905.5
232.88	17492.3	17461.9	10794.3	17154.6	11034.9	10861
232.78	18717.5	18313.3	10743.1	17990.8	10996.9	10811.7
232.68	19244.5	19129.1	10682.1	18790.3	10950.2	10752.7
232.58	19942	19820.7	10616.5	19464.2	10900.2	10689.4
232.48	20292	20276.5	10545.2	19900.9	10845.8	10620.2
232.38	20194.5	20404.6	10470.6	20008.2	10789.6	10548
232.28	20089.3	20170.8	10396.2	19751.9	10735.4	10476
232.18	19300.3	19613.2	10322.1	19169.7	10683.3	10404.5
232.08	18601.5	18832	10253.4	18361.5	10638.9	10338.4
231.98	18071.5	17937.3	10189.5	17437.2	10601.8	10277.4
231.88	17111.7	17022.2	10129.2	16489.5	10571.1	10220
231.78	16089.7	16154.1	10075.8	15585.5	10550.5	10169.7
231.68	15604.5	15370.1	10029.8	14761.7	10541.1	10126.9
231.58	14489.5	14683.1	9987.16	14030.3	10539.4	10087.7
231.48	13647.6	14101.9	9952.72	13399.5	10550.9	10056.8
231.38	13066.6	13621.9	9924.45	12863.8	10574.6	10032.4
231.28	12552.9	13234.5	9900.41	12413.3	10609.7	10012.3
231.18	12290.6	12931.3	9880.11	12038.2	10657.1	9996.26
231.08	11791.3	12702.3	9861.67	11726.4	10716.9	9982.28
230.98	11329.3	12542.1	9846.91	11470	10793.7	9972.25
230.88	11339.7	12444.9	9835.57	11259.6	10890.5	9965.92
230.78	11202.3	12403.6	9824.06	11083.6	11008.4	9959.74
230.68	11147.7	12418.4	9813.52	10936.3	11154.3	9954.85
230.58	10849.8	12490.4	9803.31	10811.5	11334.9	9950.67
230.48	10730.5	12626	9795.31	10706.5	11561.1	9949.1
230.38	11086.5	12831.1	9788.15	10616.4	11842.1	9948.83
230.28	11350.1	13111.2	9778.22	10534.8	12186.5	9946.27
230.18	11968.2	13477.7	9766.19	10460.4	12607.5	9942.17
230.08	12726.6	13938.9	9749.35	10388.7	13115	9933.85
229.98	13562.7	14503.6	9726.57	10317.4	13719	9920.28
229.88	14566.4	15177.1	9697.22	10244.8	14425.8	9900.9
229.78	15580	15956.3	9659.97	10168.9	15232.9	9874.46
229.68	16782.7	16824.5	9614.68	10088.9	16124	9840.92
229.58	17410	17738.2	9559.84	10002.7	17056.3	9798.9
229.48	18271.5	18624.3	9499.78	9914.22	17956.8	9752.85
229.38	19319.5	19362.1	9432.67	9821.32	18705	9701.07
229.28	19913.4	19809.8	9357.03	9722.19	19159.4	9642.25
229.18	19766.7	19856.7	9276.27	9619.97	19209.3	9579.97
229.08	19260.9	19477.4	9196.01	9520.07	18829.3	9520.04
228.98	18318.6	18744	9119.01	9425.04	18091.6	9465.41
228.88	17668	17791.9	9048.63	9338.08	17131.5	9419.66
228.78	16436	16754.6	8982.69	9256.85	16082.3	9380.85
228.68	15175	15739.3	8925.67	9185.7	15051.3	9353.7
228.58	14336.8	14808.6	8877.86	9124.83	14100.7	9338.74
228.48	13341.1	13988.8	8836.09	9070.94	13257	9333.08
228.38	12571.9	13290.8	8801.63	9025.22	12530.6	9338.21
228.28	11987	12710	8772.78	8985.91	11917	9352.73
228.18	11605.5	12236.6	8748.19	8951.55	11406	9375.5
228.08	11430.7	11857.4	8726.33	8920.58	10984.2	9405.24
227.98	11263.9	11557.8	8705.65	8891.38	10637.1	9440.59
227.88	11173.9	11325.7	8686.07	8863.83	10352.3	9481.66
227.78	10931.3	11148.8	8667.04	8837.33	10117.6	9527.99
227.68	10537.4	11018.6	8649.72	8812.99	9924.21	9580.79
227.58	10417.3	10927.6	8635.27	8791.95	9764.98	9641.17
227.48	10237.6	10866.8	8621.64	8772.11	9631.07	9706.9
227.38	10209.3	10831.1	8609.28	8753.91	9517.68	9778.05
227.28	10325.4	10814.6	8597.04	8736.15	9419.56	9852.94
227.18	10089.4	10812.3	8583.81	8717.72	9332.54	9929.64
227.08	10431.1	10823.3	8572.3	8701.28	9256.98	10009.6
226.98	10523.1	10840	8558.08	8682.41	9186.68	10087.1
226.88	10529.6	10861	8543.04	8662.96	9122.22	10161.9
226.78	10906.2	10883.4	8527.84	8643.58	9063.16	10232.4
226.68	10876.1	10901	8509.65	8621.42	9005.85	10293.1
226.58	10865.5	10913.4	8491.54	8599.55	8952.72	10344.2
226.48	11016.1	10916.8	8473.38	8577.81	8903.06	10382.7
226.38	10881.5	10907	8453.93	8554.95	8855.17	10404.8
226.28	10877.5	10883.7	8435.36	8533.13	8810.86	10410.4
226.18	10660.7	10844.2	8416.67	8511.36	8768.8	10397.4
226.08	10807.3	10789.6	8399.51	8491.25	8730.35	10367.1
225.98	10754.5	10717.6	8381.08	8470.01	8692.49	10317.3
225.88	10574.6	10631.1	8362.93	8449.17	8656.54	10251.3
225.78	10122.9	10533.3	8346.01	8429.69	8623.29	10172.3
225.68	10276.6	10428.8	8332.41	8413.64	8594.67	10085.3
225.58	9919.91	10315.7	8317.54	8396.42	8565.96	9988.44
225.48	10005	10200.8	8305.28	8381.91	8540.91	9888.53
225.38	9644.66	10083	8292.27	8366.76	8516.08	9784.73
225.28	9433.58	9967.81	8281.93	8354.35	8494.76	9682.56
225.18	9365.4	9855.78	8273.12	8343.56	8475.76	9582.7
225.08	9191	9747.13	8264.76	8333.3	8457.92	9485.44
224.98	9111.02	9643.61	8257.68	8324.39	8442	9392.57
224.88	8936.93	9545.18	8251.15	8316.11	8427.22	9304.14
224.78	8792.59	9452.96	8245.9	8309.18	8414.26	9221.32
224.68	8808.63	9366.97	8241.72	8303.38	8402.86	9144.17
224.58	8793.6	9286.1	8237.38	8297.48	8391.76	9071.62
224.48	8716.9	9210.52	8233.13	8291.73	8381.15	9003.9
224.38	8799.88	9140.63	8229.42	8286.58	8371.48	8941.42
224.28	8514.83	9075.01	8225.06	8280.82	8361.5	8882.81
224.18	8549.34	9016.27	8222.84	8277.26	8353.99	8830.71
224.08	8692.86	8961.76	8220.35	8273.47	8346.5	8782.48
223.98	8522.44	8910.35	8216.73	8268.61	8338.17	8737.04
223.88	8176.05	8864.19	8214.39	8265.06	8331.38	8696.53
223.78	8237.22	8824.33	8214.69	8264.19	8327.45	8662.05
223.68	8203.16	8787.41	8214.51	8262.9	8323.29	8630.25

## Sheet: right
B.E.(eV)	Raw	Intensity	Peak	Sum	Background	Peak
165.98	6527.97	6552.94	6426.56	6457.87	6521.63	-126.386
165.88	6428.99	6560.17	6426.56	6460.2	6526.52	-131.175
165.78	6188.53	6568.02	6426.54	6462.77	6531.79	-379.492
165.68	6264.48	6578.48	6428.39	6467.52	6539.34	-314
165.58	6317.16	6589.19	6429.66	6472.06	6546.8	-272.033
165.48	6195.91	6600.45	6430.54	6476.61	6554.37	-404.543
165.38	6348.06	6613.74	6432.36	6482.61	6563.49	-265.681
165.28	6373.09	6627.1	6433.02	6488.03	6572.08	-254.013
165.18	6270.67	6641.71	6433.48	6493.96	6581.23	-371.04
165.08	6317.61	6658.78	6434.75	6501.53	6591.99	-341.172
164.98	6342.56	6677.45	6435.66	6509.77	6603.34	-334.894
164.88	6326.53	6698.24	6436.38	6519.07	6615.55	-371.714
164.78	6320.38	6721.92	6437.23	6530.05	6629.1	-401.538
164.68	6305.21	6748.97	6438.14	6543.03	6644.07	-443.755
164.58	6279.07	6780.2	6439.18	6558.63	6660.74	-501.132
164.48	6375.24	6816.76	6440.42	6577.73	6679.44	-441.518
164.38	6425.1	6859.16	6440.93	6600.57	6699.52	-434.06
164.28	6534.81	6909.98	6441.05	6629.35	6721.69	-375.171
164.18	6685.92	6972.06	6440.32	6666.46	6745.93	-286.142
164.08	6713.68	7049.95	6438.41	6715.87	6772.49	-336.268
163.98	6861.55	7151.47	6436.27	6784.66	6803.09	-289.924
163.88	7125.2	7284.6	6432.97	6879.8	6837.78	-159.405
163.78	7574.06	7459	6427.59	7009.6	6876.98	115.063
163.68	7790.68	7683.79	6418.68	7181.44	6921.03	106.888
163.58	7916.98	7968.08	6408.01	7402.06	6974.03	-51.0981
163.48	8096.92	8309.11	6396.29	7665.64	7039.76	-212.193
163.38	8571.27	8676.73	6383.07	7938.14	7121.66	-105.464
163.28	8984.15	8997.5	6366.06	8141.33	7222.23	-13.3457
163.18	9135.95	9182.24	6345.71	8180.41	7347.54	-46.29
163.08	9263.87	9207.44	6324.03	8025.56	7505.91	56.4248
162.98	8990.31	9147.67	6301.18	7744.58	7704.27	-157.36
162.88	9094.51	9107.48	6280.28	7435.56	7952.2	-12.9688
162.78	9249.83	9147.77	6258.41	7153.9	8252.27	102.064
162.68	9392.18	9291.36	6235.16	6919.67	8606.84	100.822
162.58	9623.35	9536.44	6210.62	6733.56	9013.49	86.9121
162.48	9907.51	9863.25	6184.1	6587.68	9459.67	44.2637
162.38	10154.9	10234.3	6155.16	6472.36	9917.14	-79.4394
162.28	10534.6	10592.4	6124.07	6379.04	10337.4	-57.748
162.18	10897.1	10860.2	6089.79	6299.45	10650.5	36.9014
162.08	10919.1	10961.6	6052.43	6228.35	10785.6	-42.4658
161.98	10685.2	10853.6	6014.61	6164.68	10703.5	-168.395
161.88	10595.9	10547.1	5978.31	6108.02	10417.4	48.8301
161.78	10246.9	10096.8	5942.42	6055.71	9983.46	150.152
161.68	9812.49	9577.08	5908.97	6008.76	9477.28	235.408
161.58	9572.84	9050.02	5878.63	5967.19	8961.46	522.824
161.48	8930.64	8553.43	5849.92	5929.01	8474.34	377.207
161.38	8229.59	8110.85	5825.97	5897.02	8039.8	118.744
161.28	7397.44	7729.88	5807.29	5871.45	7665.73	-332.439
161.18	7286	7411.39	5794.93	5853.14	7353.18	-125.388
161.08	6758.56	7145.61	5783.34	5836.38	7092.57	-387.047
160.98	6477.52	6929.56	5775.77	5824.28	6881.05	-452.045
160.88	6430.49	6754.65	5770.31	5814.86	6710.1	-324.165
160.78	6301.48	6612.32	5765.18	5806.23	6571.27	-310.841
160.68	6197.67	6497.08	5761.01	5798.95	6459.14	-299.407
160.58	6058.68	6403.39	5757.62	5792.78	6368.22	-344.707
160.48	5873.88	6327.04	5755.28	5787.96	6294.36	-453.159
160.38	5775.65	6264.84	5754.36	5784.81	6234.38	-489.185
160.28	6003.95	6213.3	5754.19	5782.63	6184.86	-209.348
160.18	6097.92	6167.77	5752.25	5778.87	6141.15	-69.8521
160.08	5795.68	6127.69	5749.56	5774.53	6102.71	-332.006
159.98	5843.49	6094.9	5749.2	5772.67	6071.43	-251.405
159.88	5954.41	6065.8	5748.47	5770.57	6043.7	-111.391
159.78	5812.82	6039.21	5746.87	5767.71	6018.36	-226.387
159.68	5723.39	6016.54	5746.36	5766.05	5996.85	-293.148
159.58	5880.4	5996.98	5746.54	5765.17	5978.34	-116.575
159.48	5725.84	5978.26	5745.5	5763.15	5960.6	-252.42
159.38	5713.68	5962.53	5745.65	5762.4	5945.78	-216.88
