# Supplementary material for: Self-activating anti-infection implant
Source: Nat Commun. 2021 Nov 25;12:6907. doi: 10.1038/s41467-021-27217-4 (PMC8617033; doi:10.1038/s41467-021-27217-4)
Supplement: Supplementary file 4 — Source data [file 41467_2021_27217_MOESM4_ESM.zip › Source Data-2021-10-16/Supporting information/Supplementary Fig 4/Supplementary Fig 4.xlsx]

## Sheet: Sheet1
Field[g-factor]	Intensity	Field[g-factor]	Intensity
1.90987	0.39699	1.90987	0.00446
1.90992	0.40019	1.90992	0.00756
1.90997	0.39312	1.90997	0.00040006
1.91002	0.39752	1.91002	0.00471
1.91008	0.41665	1.91008	0.02374
1.91013	0.39154	1.91013	-0.00146
1.91018	0.40883	1.91018	0.01574
1.91023	0.40513	1.91023	0.01195
1.91028	0.40139	1.91028	0.00811
1.91033	0.39485	1.91033	0.00149
1.91039	0.39358	1.91039	0.000126865
1.91044	0.39763	1.91044	0.00408
1.91049	0.39898	1.91049	0.00535
1.91054	0.41256	1.91054	0.01884
1.91059	0.39585	1.91059	0.00204
1.91064	0.40472	1.91064	0.01082
1.9107	0.40715	1.9107	0.01317
1.91075	0.40431	1.91075	0.01025
1.9108	0.40241	1.9108	0.00826
1.91085	0.4065	1.91085	0.01226
1.9109	0.3986	1.9109	0.00428
1.91095	0.39713	1.91095	0.00273
1.91101	0.39606	1.91101	0.00159
1.91106	0.3955	1.91106	0.000943799
1.91111	0.39031	1.91111	-0.00433
1.91116	0.39491	1.91116	0.000187962
1.91121	0.39898	1.91121	0.00418
1.91126	0.40647	1.91126	0.01159
1.91132	0.40273	1.91132	0.00778
1.91137	0.3999	1.91137	0.00487
1.91142	0.39418	1.91142	-0.000932153
1.91147	0.40668	1.91147	0.01149
1.91152	0.39576	1.91152	0.000497392
1.91158	0.39101	1.91158	-0.00433
1.91163	0.38235	1.91163	-0.01306
1.91168	0.3986	1.91168	0.00311
1.91173	0.41242	1.91173	0.01686
1.91178	0.39919	1.91178	0.00356
1.91183	0.38334	1.91183	-0.01237
1.91189	0.402	1.91189	0.00622
1.91194	0.38458	1.91194	-0.01127
1.91199	0.39208	1.91199	-0.00384
1.91204	0.40816	1.91204	0.01217
1.91209	0.40596	1.91209	0.0099
1.91214	0.39753	1.91214	0.00141
1.9122	0.39904	1.9122	0.00284
1.91225	0.40067	1.91225	0.0044
1.9123	0.3933	1.9123	-0.00304
1.91235	0.38712	1.91235	-0.00928
1.9124	0.38365	1.9124	-0.01281
1.91245	0.39963	1.91245	0.0031
1.91251	0.39578	1.91251	-0.000816755
1.91256	0.38736	1.91256	-0.0093
1.91261	0.39629	1.91261	-0.000432789
1.91266	0.3938	1.91266	-0.00299
1.91271	0.40215	1.91271	0.0053
1.91277	0.40913	1.91277	0.01222
1.91282	0.39792	1.91282	0.00094986
1.91287	0.38901	1.91287	-0.00803
1.91292	0.41158	1.91292	0.01448
1.91297	0.39984	1.91297	0.00268
1.91302	0.40785	1.91302	0.01063
1.91308	0.40543	1.91308	0.00816
1.91313	0.40776	1.91313	0.01042
1.91318	0.39492	1.91318	-0.00247
1.91323	0.39831	1.91323	0.000864495
1.91328	0.39809	1.91328	0.000585156
1.91333	0.40797	1.91333	0.01041
1.91339	0.39382	1.91339	-0.0038
1.91344	0.40779	1.91344	0.01012
1.91349	0.40194	1.91349	0.00422
1.91354	0.39213	1.91354	-0.00565
1.91359	0.39905	1.91359	0.00122
1.91365	0.39155	1.91365	-0.00634
1.9137	0.40332	1.9137	0.00538
1.91375	0.38172	1.91375	-0.01627
1.9138	0.39185	1.9138	-0.0062
1.91385	0.40149	1.91385	0.00339
1.9139	0.38988	1.9139	-0.00827
1.91396	0.40901	1.91396	0.01081
1.91401	0.40172	1.91401	0.00347
1.91406	0.40821	1.91406	0.00992
1.91411	0.40067	1.91411	0.00233
1.91416	0.40428	1.91416	0.00589
1.91422	0.38627	1.91422	-0.01217
1.91427	0.40651	1.91427	0.00802
1.91432	0.40566	1.91432	0.00713
1.91437	0.40128	1.91437	0.0027
1.91442	0.39053	1.91442	-0.0081
1.91448	0.39862	1.91448	-4.96836e-05
1.91453	0.39318	1.91453	-0.00554
1.91458	0.4179	1.91458	0.01914
1.91463	0.40339	1.91463	0.00458
1.91468	0.41092	1.91468	0.01207
1.91473	0.38511	1.91473	-0.01379
1.91479	0.38956	1.91479	-0.00938
1.91484	0.40157	1.91484	0.00259
1.91489	0.40413	1.91489	0.00511
1.91494	0.40052	1.91494	0.00145
1.91499	0.38797	1.91499	-0.01113
1.91505	0.39157	1.91505	-0.00758
1.9151	0.39924	1.9151	5.85953e-05
1.91515	0.39893	1.91515	-0.00029201
1.9152	0.39867	1.9152	-0.000596619
1.91525	0.41515	1.91525	0.01585
1.91531	0.40129	1.91531	0.00195
1.91536	0.39858	1.91536	-0.000802749
1.91541	0.40838	1.91541	0.00897
1.91546	0.40211	1.91546	0.00266
1.91551	0.39701	1.91551	-0.00248
1.91557	0.40216	1.91557	0.00263
1.91562	0.3932	1.91562	-0.00636
1.91567	0.39368	1.91567	-0.00591
1.91572	0.40623	1.91572	0.00659
1.91577	0.3989	1.91577	-0.000763536
1.91582	0.40102	1.91582	0.00132
1.91588	0.39722	1.91588	-0.00252
1.91593	0.39747	1.91593	-0.00229
1.91598	0.39796	1.91598	-0.00184
1.91603	0.40973	1.91603	0.00989
1.91608	0.39549	1.91608	-0.00437
1.91614	0.41186	1.91614	0.01196
1.91619	0.40625	1.91619	0.00632
1.91624	0.38373	1.91624	-0.01623
1.91629	0.40793	1.91629	0.00794
1.91634	0.3944	1.91634	-0.00562
1.9164	0.40533	1.9164	0.00529
1.91645	0.38592	1.91645	-0.01416
1.9165	0.4008	1.9165	0.000697023
1.91655	0.39756	1.91655	-0.00258
1.9166	0.38254	1.9166	-0.01763
1.91666	0.40706	1.91666	0.00686
1.91671	0.40828	1.91671	0.00806
1.91676	0.3793	1.91676	-0.02095
1.91681	0.40719	1.91681	0.00692
1.91686	0.39092	1.91686	-0.00938
1.91692	0.39738	1.91692	-0.00295
1.91697	0.39035	1.91697	-0.01
1.91702	0.40186	1.91702	0.00149
1.91707	0.38988	1.91707	-0.01052
1.91712	0.39394	1.91712	-0.00648
1.91718	0.40538	1.91718	0.00493
1.91723	0.39554	1.91723	-0.00493
1.91728	0.38626	1.91728	-0.01423
1.91733	0.39856	1.91733	-0.00196
1.91738	0.38091	1.91738	-0.01963
1.91744	0.37926	1.91744	-0.0213
1.91749	0.38923	1.91749	-0.01135
1.91754	0.3948	1.91754	-0.00581
1.91759	0.3932	1.91759	-0.00742
1.91764	0.38813	1.91764	-0.01251
1.9177	0.40194	1.9177	0.00127
1.91775	0.38701	1.91775	-0.01367
1.9178	0.40239	1.9178	0.00168
1.91785	0.39691	1.91785	-0.00382
1.9179	0.40157	1.9179	0.000824542
1.91796	0.39652	1.91796	-0.00424
1.91801	0.40112	1.91801	0.000342899
1.91806	0.3906	1.91806	-0.0102
1.91811	0.3996	1.91811	-0.00122
1.91817	0.41462	1.91817	0.01379
1.91822	0.39837	1.91822	-0.00248
1.91827	0.39631	1.91827	-0.00456
1.91832	0.38785	1.91832	-0.01303
1.91837	0.38862	1.91837	-0.01228
1.91843	0.41806	1.91843	0.01715
1.91848	0.393	1.91848	-0.00793
1.91853	0.38591	1.91853	-0.01504
1.91858	0.41187	1.91858	0.01091
1.91863	0.41132	1.91863	0.01034
1.91869	0.39974	1.91869	-0.00124
1.91874	0.39605	1.91874	-0.00495
1.91879	0.39302	1.91879	-0.00799
1.91884	0.39386	1.91884	-0.00717
1.91889	0.39689	1.91889	-0.00415
1.91895	0.39277	1.91895	-0.00828
1.919	0.39745	1.919	-0.00362
1.91905	0.39661	1.91905	-0.00447
1.9191	0.40166	1.9191	0.000569668
1.91915	0.40469	1.91915	0.00359
1.91921	0.40144	1.91921	0.000335941
1.91926	0.3948	1.91926	-0.00632
1.91931	0.40357	1.91931	0.00244
1.91936	0.40224	1.91936	0.0011
1.91942	0.37979	1.91942	-0.02136
1.91947	0.39288	1.91947	-0.00828
1.91952	0.39316	1.91952	-0.00801
1.91957	0.39593	1.91957	-0.00525
1.91962	0.39986	1.91962	-0.00132
1.91968	0.39074	1.91968	-0.01046
1.91973	0.40038	1.91973	-0.000822874
1.91978	0.40606	1.91978	0.00486
1.91983	0.39336	1.91983	-0.00786
1.91988	0.41402	1.91988	0.0128
1.91994	0.38233	1.91994	-0.0189
1.91999	0.40197	1.91999	0.000736973
1.92004	0.40613	1.92004	0.00489
1.92009	0.40572	1.92009	0.00448
1.92015	0.4061	1.92015	0.00485
1.9202	0.4002	1.9202	-0.00106
1.92025	0.38244	1.92025	-0.01883
1.9203	0.40196	1.9203	0.000690573
1.92035	0.3944	1.92035	-0.00687
1.92041	0.39529	1.92041	-0.00599
1.92046	0.39969	1.92046	-0.00159
1.92051	0.39333	1.92051	-0.00796
1.92056	0.39673	1.92056	-0.00456
1.92062	0.39624	1.92062	-0.00505
1.92067	0.38899	1.92067	-0.01231
1.92072	0.39957	1.92072	-0.00173
1.92077	0.38843	1.92077	-0.01287
1.92082	0.40346	1.92082	0.00216
1.92088	0.41401	1.92088	0.01271
1.92093	0.39045	1.92093	-0.01086
1.92098	0.39604	1.92098	-0.00526
1.92103	0.41134	1.92103	0.01003
1.92109	0.3953	1.92109	-0.00601
1.92114	0.4028	1.92114	0.00149
1.92119	0.40558	1.92119	0.00426
1.92124	0.4054	1.92124	0.00409
1.92129	0.40062	1.92129	-0.000692138
1.92135	0.39516	1.92135	-0.00615
1.9214	0.39487	1.9214	-0.00644
1.92145	0.40419	1.92145	0.00288
1.9215	0.38758	1.9215	-0.01373
1.92156	0.37923	1.92156	-0.02208
1.92161	0.4014	1.92161	9.86072e-05
1.92166	0.38622	1.92166	-0.01508
1.92171	0.3991	1.92171	-0.0022
1.92176	0.39377	1.92176	-0.00753
1.92182	0.39455	1.92182	-0.00675
1.92187	0.41544	1.92187	0.01415
1.92192	0.40486	1.92192	0.00357
1.92197	0.4025	1.92197	0.00121
1.92203	0.4058	1.92203	0.00451
1.92208	0.40667	1.92208	0.00539
1.92213	0.40528	1.92213	0.004
1.92218	0.38826	1.92218	-0.01301
1.92224	0.39693	1.92224	-0.00434
1.92229	0.41131	1.92229	0.01004
1.92234	0.39017	1.92234	-0.01109
1.92239	0.40248	1.92239	0.00122
1.92244	0.39194	1.92244	-0.00932
1.9225	0.40204	1.9225	0.000795851
1.92255	0.40243	1.92255	0.00119
1.9226	0.3949	1.9226	-0.00633
1.92265	0.40528	1.92265	0.00405
1.92271	0.40347	1.92271	0.00225
1.92276	0.39255	1.92276	-0.00867
1.92281	0.40628	1.92281	0.00507
1.92286	0.3993	1.92286	-0.00191
1.92292	0.40392	1.92292	0.00273
1.92297	0.38713	1.92297	-0.01406
1.92302	0.39356	1.92302	-0.00762
1.92307	0.397	1.92307	-0.00418
1.92312	0.4052	1.92312	0.00403
1.92318	0.40123	1.92318	6.49705e-05
1.92323	0.41586	1.92323	0.0147
1.92328	0.39581	1.92328	-0.00533
1.92333	0.38815	1.92333	-0.01299
1.92339	0.40371	1.92339	0.00258
1.92344	0.4035	1.92344	0.00238
1.92349	0.39668	1.92349	-0.00443
1.92354	0.3902	1.92354	-0.0109
1.9236	0.39195	1.9236	-0.00914
1.92365	0.38886	1.92365	-0.01222
1.9237	0.4044	1.9237	0.00333
1.92375	0.40393	1.92375	0.00287
1.92381	0.39487	1.92381	-0.00618
1.92386	0.41847	1.92386	0.01743
1.92391	0.41268	1.92391	0.01165
1.92396	0.40969	1.92396	0.00867
1.92401	0.41529	1.92401	0.01428
1.92407	0.39886	1.92407	-0.00214
1.92412	0.40823	1.92412	0.00725
1.92417	0.40237	1.92417	0.00139
1.92422	0.40905	1.92422	0.00808
1.92428	0.40158	1.92428	0.000629242
1.92433	0.39952	1.92433	-0.00142
1.92438	0.40101	1.92438	8.45991e-05
1.92443	0.40561	1.92443	0.00469
1.92449	0.3944	1.92449	-0.00651
1.92454	0.41173	1.92454	0.01084
1.92459	0.39777	1.92459	-0.00311
1.92464	0.40629	1.92464	0.00543
1.9247	0.40599	1.9247	0.00514
1.92475	0.40567	1.92475	0.00483
1.9248	0.39705	1.9248	-0.00378
1.92485	0.40262	1.92485	0.00181
1.92491	0.39723	1.92491	-0.00357
1.92496	0.38905	1.92496	-0.01174
1.92501	0.39115	1.92501	-0.00962
1.92506	0.39964	1.92506	-0.00112
1.92512	0.39249	1.92512	-0.00825
1.92517	0.40303	1.92517	0.0023
1.92522	0.41228	1.92522	0.01157
1.92527	0.39301	1.92527	-0.00769
1.92533	0.39229	1.92533	-0.00839
1.92538	0.38643	1.92538	-0.01424
1.92543	0.40366	1.92543	0.003
1.92548	0.40141	1.92548	0.000769318
1.92554	0.39	1.92554	-0.01063
1.92559	0.39108	1.92559	-0.00953
1.92564	0.40419	1.92564	0.0036
1.92569	0.39916	1.92569	-0.00142
1.92574	0.39131	1.92574	-0.00926
1.9258	0.40758	1.9258	0.00703
1.92585	0.3947	1.92585	-0.00583
1.9259	0.3837	1.9259	-0.01682
1.92595	0.4021	1.92595	0.0016
1.92601	0.40774	1.92601	0.00726
1.92606	0.40073	1.92606	0.000267303
1.92611	0.40428	1.92611	0.00384
1.92616	0.39512	1.92616	-0.00531
1.92622	0.4033	1.92622	0.00288
1.92627	0.39138	1.92627	-0.00901
1.92632	0.39305	1.92632	-0.00733
1.92637	0.38622	1.92637	-0.01414
1.92643	0.40246	1.92643	0.00211
1.92648	0.3834	1.92648	-0.01693
1.92653	0.40829	1.92653	0.00799
1.92658	0.4028	1.92658	0.00251
1.92664	0.40562	1.92664	0.00535
1.92669	0.39817	1.92669	-0.00209
1.92674	0.38853	1.92674	-0.01171
1.9268	0.4036	1.9268	0.00338
1.92685	0.40913	1.92685	0.00893
1.9269	0.39763	1.9269	-0.00255
1.92695	0.40899	1.92695	0.00882
1.92701	0.38488	1.92701	-0.01527
1.92706	0.39843	1.92706	-0.00169
1.92711	0.3997	1.92711	-0.000407641
1.92716	0.39439	1.92716	-0.0057
1.92722	0.39084	1.92722	-0.00923
1.92727	0.40257	1.92727	0.00252
1.92732	0.40218	1.92732	0.00215
1.92737	0.41428	1.92737	0.01427
1.92743	0.39806	1.92743	-0.00193
1.92748	0.39214	1.92748	-0.00783
1.92753	0.38684	1.92753	-0.01311
1.92758	0.3996	1.92758	-0.000325092
1.92764	0.39531	1.92764	-0.0046
1.92769	0.4012	1.92769	0.00131
1.92774	0.39348	1.92774	-0.00639
1.92779	0.38786	1.92779	-0.01199
1.92785	0.39439	1.92785	-0.00544
1.9279	0.39555	1.9279	-0.00425
1.92795	0.38325	1.92795	-0.01653
1.928	0.40403	1.928	0.00426
1.92806	0.39706	1.92806	-0.00268
1.92811	0.39265	1.92811	-0.00707
1.92816	0.39979	1.92816	8.38442e-05
1.92821	0.39514	1.92821	-0.00454
1.92827	0.41086	1.92827	0.0112
1.92832	0.39529	1.92832	-0.00435
1.92837	0.40069	1.92837	0.00107
1.92843	0.39198	1.92843	-0.00762
1.92848	0.39189	1.92848	-0.00769
1.92853	0.39608	1.92853	-0.00348
1.92858	0.40533	1.92858	0.0058
1.92864	0.38867	1.92864	-0.01084
1.92869	0.40292	1.92869	0.00344
1.92874	0.38423	1.92874	-0.01523
1.92879	0.39767	1.92879	-0.00177
1.92885	0.40898	1.92885	0.00956
1.9289	0.40208	1.9289	0.00269
1.92895	0.38862	1.92895	-0.01075
1.929	0.4053	1.929	0.00595
1.92906	0.38489	1.92906	-0.01444
1.92911	0.39629	1.92911	-0.00302
1.92916	0.4022	1.92916	0.00291
1.92921	0.39212	1.92921	-0.00714
1.92927	0.39607	1.92927	-0.00317
1.92932	0.4115	1.92932	0.01228
1.92937	0.39779	1.92937	-0.00141
1.92943	0.39291	1.92943	-0.00626
1.92948	0.39593	1.92948	-0.00321
1.92953	0.40367	1.92953	0.00455
1.92958	0.39501	1.92958	-0.00409
1.92964	0.40147	1.92964	0.00239
1.92969	0.40095	1.92969	0.0019
1.92974	0.39639	1.92974	-0.00265
1.92979	0.40809	1.92979	0.00908
1.92985	0.39194	1.92985	-0.00704
1.9299	0.39921	1.9299	0.000247927
1.92995	0.4096	1.92995	0.01067
1.93001	0.40425	1.93001	0.00534
1.93006	0.40843	1.93006	0.00954
1.93011	0.41191	1.93011	0.01304
1.93016	0.39641	1.93016	-0.00244
1.93022	0.41608	1.93022	0.01727
1.93027	0.40902	1.93027	0.01023
1.93032	0.40258	1.93032	0.00381
1.93037	0.40676	1.93037	0.00801
1.93043	0.38971	1.93043	-0.00901
1.93048	0.38675	1.93048	-0.01195
1.93053	0.39528	1.93053	-0.0034
1.93059	0.39572	1.93059	-0.00293
1.93064	0.39774	1.93064	-0.000884914
1.93069	0.38538	1.93069	-0.01322
1.93074	0.41876	1.93074	0.02019
1.9308	0.39265	1.9308	-0.0059
1.93085	0.39413	1.93085	-0.0044
1.9309	0.39447	1.9309	-0.00403
1.93095	0.39604	1.93095	-0.00244
1.93101	0.40028	1.93101	0.00182
1.93106	0.40857	1.93106	0.01014
1.93111	0.39653	1.93111	-0.00187
1.93117	0.38816	1.93117	-0.01022
1.93122	0.39085	1.93122	-0.0075
1.93127	0.41478	1.93127	0.01645
1.93132	0.39383	1.93132	-0.00448
1.93138	0.38444	1.93138	-0.01384
1.93143	0.38651	1.93143	-0.01175
1.93148	0.40469	1.93148	0.00646
1.93154	0.40581	1.93154	0.00761
1.93159	0.39174	1.93159	-0.00644
1.93164	0.38441	1.93164	-0.01374
1.93169	0.40027	1.93169	0.00214
1.93175	0.41597	1.93175	0.01786
1.9318	0.39721	1.9318	-0.000865765
1.93185	0.38009	1.93185	-0.01796
1.9319	0.40354	1.9319	0.00552
1.93196	0.40408	1.93196	0.00608
1.93201	0.39512	1.93201	-0.00286
1.93206	0.3922	1.93206	-0.00575
1.93212	0.40242	1.93212	0.00449
1.93217	0.39312	1.93217	-0.00478
1.93222	0.38489	1.93222	-0.01298
1.93227	0.40129	1.93227	0.00345
1.93233	0.39693	1.93233	-0.00089253
1.93238	0.39371	1.93238	-0.00409
1.93243	0.40515	1.93243	0.00738
1.93249	0.41256	1.93249	0.01482
1.93254	0.39863	1.93254	0.000909607
1.93259	0.3853	1.93259	-0.01239
1.93264	0.40394	1.93264	0.00627
1.9327	0.3972	1.9327	-0.000441871
1.93275	0.39178	1.93275	-0.00584
1.9328	0.39464	1.9328	-0.00295
1.93286	0.39537	1.93286	-0.0022
1.93291	0.40298	1.93291	0.00544
1.93296	0.41094	1.93296	0.01342
1.93301	0.39715	1.93301	-0.000343212
1.93307	0.38854	1.93307	-0.00892
1.93312	0.39496	1.93312	-0.00247
1.93317	0.41114	1.93317	0.01373
1.93323	0.40633	1.93323	0.00894
1.93328	0.40275	1.93328	0.00539
1.93333	0.39403	1.93333	-0.0033
1.93338	0.3799	1.93338	-0.01741
1.93344	0.40563	1.93344	0.00835
1.93349	0.40373	1.93349	0.00647
1.93354	0.39934	1.93354	0.00211
1.9336	0.39451	1.9336	-0.00269
1.93365	0.4043	1.93365	0.00713
1.9337	0.40006	1.9337	0.00291
1.93376	0.39052	1.93376	-0.0066
1.93381	0.40208	1.93381	0.00499
1.93386	0.40217	1.93386	0.0051
1.93391	0.39245	1.93391	-0.0046
1.93397	0.39782	1.93397	0.00079596
1.93402	0.39488	1.93402	-0.00211
1.93407	0.39462	1.93407	-0.00235
1.93413	0.39683	1.93413	-0.000112248
1.93418	0.39791	1.93418	0.000991621
1.93423	0.39654	1.93423	-0.000351979
1.93428	0.40244	1.93428	0.00558
1.93434	0.39008	1.93434	-0.00675
1.93439	0.38863	1.93439	-0.00818
1.93444	0.3952	1.93444	-0.00158
1.9345	0.40802	1.9345	0.01127
1.93455	0.38715	1.93455	-0.00958
1.9346	0.38895	1.9346	-0.00775
1.93466	0.3958	1.93466	-0.000876935
1.93471	0.38779	1.93471	-0.00887
1.93476	0.40521	1.93476	0.00858
1.93481	0.38804	1.93481	-0.00856
1.93487	0.39426	1.93487	-0.00231
1.93492	0.40963	1.93492	0.01308
1.93497	0.40513	1.93497	0.00861
1.93503	0.41285	1.93503	0.01635
1.93508	0.40218	1.93508	0.00571
1.93513	0.39809	1.93513	0.00165
1.93519	0.39051	1.93519	-0.0059
1.93524	0.40334	1.93524	0.00695
1.93529	0.39643	1.93529	6.74112e-05
1.93534	0.39101	1.93534	-0.00533
1.9354	0.39747	1.9354	0.00116
1.93545	0.39674	1.93545	0.000451402
1.9355	0.3891	1.9355	-0.00716
1.93556	0.37833	1.93556	-0.0179
1.93561	0.39863	1.93561	0.00242
1.93566	0.40396	1.93566	0.00778
1.93572	0.39803	1.93572	0.00187
1.93577	0.38749	1.93577	-0.00863
1.93582	0.40341	1.93582	0.00731
1.93587	0.40576	1.93587	0.00968
1.93593	0.38789	1.93593	-0.00816
1.93598	0.40221	1.93598	0.00618
1.93603	0.39462	1.93603	-0.00138
1.93609	0.40047	1.93609	0.0045
1.93614	0.40254	1.93614	0.00659
1.93619	0.39836	1.93619	0.00244
1.93625	0.39202	1.93625	-0.00388
1.9363	0.39298	1.9363	-0.00289
1.93635	0.38731	1.93635	-0.00853
1.9364	0.39816	1.9364	0.00234
1.93646	0.39675	1.93646	0.000962376
1.93651	0.37468	1.93651	-0.02109
1.93656	0.40183	1.93656	0.00609
1.93662	0.39524	1.93662	-0.000477143
1.93667	0.40619	1.93667	0.0105
1.93672	0.38809	1.93672	-0.00757
1.93678	0.40763	1.93678	0.01199
1.93683	0.39578	1.93683	0.000169991
1.93688	0.40187	1.93688	0.00629
1.93694	0.39044	1.93694	-0.00512
1.93699	0.40149	1.93699	0.00595
1.93704	0.39192	1.93704	-0.00359
1.93709	0.38165	1.93709	-0.01383
1.93715	0.38834	1.93715	-0.00712
1.9372	0.39103	1.9372	-0.0044
1.93725	0.38253	1.93725	-0.01287
1.93731	0.38215	1.93731	-0.01323
1.93736	0.3963	1.93736	0.000941596
1.93741	0.40611	1.93741	0.01078
1.93747	0.38091	1.93747	-0.01439
1.93752	0.40114	1.93752	0.00586
1.93757	0.39334	1.93757	-0.00192
1.93763	0.40038	1.93763	0.00515
1.93768	0.40123	1.93768	0.00603
1.93773	0.39853	1.93773	0.00335
1.93779	0.39728	1.93779	0.00213
1.93784	0.40455	1.93784	0.00942
1.93789	0.39825	1.93789	0.00315
1.93794	0.39301	1.93794	-0.00207
1.938	0.38764	1.938	-0.0074
1.93805	0.3818	1.93805	-0.01323
1.9381	0.40191	1.9381	0.00691
1.93816	0.39758	1.93816	0.0026
1.93821	0.39743	1.93821	0.00249
1.93826	0.3931	1.93826	-0.00182
1.93832	0.39279	1.93832	-0.0021
1.93837	0.40518	1.93837	0.01031
1.93842	0.40198	1.93842	0.00713
1.93848	0.39905	1.93848	0.00422
1.93853	0.39356	1.93853	-0.00124
1.93858	0.38196	1.93858	-0.01281
1.93864	0.4014	1.93864	0.00665
1.93869	0.39081	1.93869	-0.00392
1.93874	0.41064	1.93874	0.01594
1.9388	0.39442	1.9388	-0.00025533
1.93885	0.38899	1.93885	-0.00566
1.9389	0.40055	1.9389	0.00593
1.93896	0.40267	1.93896	0.00807
1.93901	0.38193	1.93901	-0.01264
1.93906	0.39639	1.93906	0.00184
1.93911	0.39793	1.93911	0.0034
1.93917	0.40276	1.93917	0.00826
1.93922	0.39996	1.93922	0.00548
1.93927	0.39244	1.93927	-0.00202
1.93933	0.39194	1.93933	-0.00249
1.93938	0.40002	1.93938	0.00562
1.93943	0.39756	1.93943	0.00318
1.93949	0.38908	1.93949	-0.00528
1.93954	0.39354	1.93954	-0.000786684
1.93959	0.38878	1.93959	-0.00553
1.93965	0.40105	1.93965	0.00676
1.9397	0.39235	1.9397	-0.00191
1.93975	0.3923	1.93975	-0.00193
1.93981	0.40045	1.93981	0.00624
1.93986	0.39217	1.93986	-0.00202
1.93991	0.39579	1.93991	0.00163
1.93997	0.3895	1.93997	-0.00464
1.94002	0.38268	1.94002	-0.01144
1.94007	0.38295	1.94007	-0.01114
1.94013	0.39842	1.94013	0.00436
1.94018	0.39035	1.94018	-0.0037
1.94023	0.39011	1.94023	-0.00391
1.94029	0.40405	1.94029	0.01005
1.94034	0.38966	1.94034	-0.00431
1.94039	0.37893	1.94039	-0.01502
1.94045	0.39135	1.94045	-0.00257
1.9405	0.40514	1.9405	0.01124
1.94055	0.39178	1.94055	-0.0021
1.94061	0.38647	1.94061	-0.00738
1.94066	0.38288	1.94066	-0.01095
1.94071	0.40583	1.94071	0.01202
1.94077	0.37459	1.94077	-0.0192
1.94082	0.39838	1.94082	0.00462
1.94087	0.38198	1.94087	-0.01176
1.94093	0.39441	1.94093	0.000688311
1.94098	0.37793	1.94098	-0.01576
1.94103	0.37922	1.94103	-0.01445
1.94109	0.40491	1.94109	0.01126
1.94114	0.38088	1.94114	-0.01274
1.94119	0.38709	1.94119	-0.00651
1.94125	0.39595	1.94125	0.00238
1.9413	0.39265	1.9413	-0.000907397
1.94135	0.39205	1.94135	-0.00149
1.94141	0.38567	1.94141	-0.00784
1.94146	0.40186	1.94146	0.00837
1.94151	0.39089	1.94151	-0.00258
1.94157	0.39175	1.94157	-0.0017
1.94162	0.3937	1.94162	0.000273219
1.94167	0.4035	1.94167	0.0101
1.94173	0.3912	1.94173	-0.00218
1.94178	0.39421	1.94178	0.000852183
1.94183	0.40099	1.94183	0.00765
1.94189	0.41152	1.94189	0.01821
1.94194	0.38879	1.94194	-0.0045
1.94199	0.40092	1.94199	0.00766
1.94205	0.39143	1.94205	-0.00182
1.9421	0.39897	1.9421	0.00575
1.94215	0.39788	1.94215	0.00468
1.94221	0.38699	1.94221	-0.00619
1.94226	0.40027	1.94226	0.00711
1.94231	0.39919	1.94231	0.00606
1.94237	0.38349	1.94237	-0.00962
1.94242	0.40721	1.94242	0.01412
1.94247	0.39799	1.94247	0.00492
1.94253	0.3904	1.94253	-0.00265
1.94258	0.38726	1.94258	-0.00577
1.94263	0.40723	1.94263	0.01423
1.94269	0.38839	1.94269	-0.0046
1.94274	0.40143	1.94274	0.00847
1.94279	0.4045	1.94279	0.01156
1.94285	0.39422	1.94285	0.0013
1.9429	0.41413	1.9429	0.02123
1.94295	0.3951	1.94295	0.00222
1.94301	0.39841	1.94301	0.00555
1.94306	0.3859	1.94306	-0.00693
1.94311	0.41279	1.94311	0.01997
1.94317	0.41339	1.94317	0.02059
1.94322	0.38537	1.94322	-0.00741
1.94327	0.38158	1.94327	-0.01117
1.94333	0.38503	1.94333	-0.00771
1.94338	0.41344	1.94338	0.02073
1.94343	0.38974	1.94343	-0.00295
1.94349	0.39572	1.94349	0.00305
1.94354	0.38874	1.94354	-0.00391
1.9436	0.3927	1.9436	6.32694e-05
1.94365	0.39656	1.94365	0.00395
1.9437	0.38929	1.9437	-0.0033
1.94376	0.38427	1.94376	-0.0083
1.94381	0.39797	1.94381	0.00542
1.94386	0.39344	1.94386	0.000906426
1.94392	0.39613	1.94392	0.00362
1.94397	0.40548	1.94397	0.01299
1.94402	0.3956	1.94402	0.00312
1.94408	0.40027	1.94408	0.00781
1.94413	0.39289	1.94413	0.000458548
1.94418	0.40157	1.94418	0.00915
1.94424	0.40281	1.94424	0.01041
1.94429	0.3929	1.94429	0.000522627
1.94434	0.38197	1.94434	-0.01038
1.9444	0.42019	1.9444	0.02785
1.94445	0.40091	1.94445	0.0086
1.9445	0.37437	1.9445	-0.01792
1.94456	0.40162	1.94456	0.00934
1.94461	0.38692	1.94461	-0.00533
1.94466	0.39455	1.94466	0.00231
1.94472	0.39085	1.94472	-0.00137
1.94477	0.40383	1.94477	0.01163
1.94483	0.3861	1.94483	-0.00608
1.94488	0.41177	1.94488	0.0196
1.94493	0.39547	1.94493	0.00333
1.94499	0.39086	1.94499	-0.00126
1.94504	0.41175	1.94504	0.01965
1.94509	0.39159	1.94509	-0.000503805
1.94515	0.39561	1.94515	0.00354
1.9452	0.38179	1.9452	-0.01026
1.94525	0.39272	1.94525	0.000687959
1.94531	0.38687	1.94531	-0.00515
1.94536	0.39784	1.94536	0.00584
1.94541	0.39129	1.94541	-0.000686322
1.94547	0.41152	1.94547	0.01955
1.94552	0.39886	1.94552	0.00691
1.94558	0.38759	1.94558	-0.00434
1.94563	0.39377	1.94563	0.00186
1.94568	0.39355	1.94568	0.00166
1.94574	0.39249	1.94574	0.000616563
1.94579	0.40149	1.94579	0.00964
1.94584	0.40077	1.94584	0.00894
1.9459	0.413	1.9459	0.02118
1.94595	0.3966	1.94595	0.0048
1.946	0.39446	1.946	0.00267
1.94606	0.38824	1.94606	-0.00352
1.94611	0.39121	1.94611	-0.000540099
1.94616	0.40127	1.94616	0.00953
1.94622	0.38602	1.94622	-0.0057
1.94627	0.39563	1.94627	0.00393
1.94633	0.40783	1.94633	0.01614
1.94638	0.37594	1.94638	-0.01572
1.94643	0.39929	1.94643	0.00764
1.94649	0.39425	1.94649	0.00262
1.94654	0.39365	1.94654	0.00203
1.94659	0.39525	1.94659	0.00365
1.94665	0.39279	1.94665	0.0012
1.9467	0.39464	1.9467	0.00307
1.94675	0.39823	1.94675	0.00668
1.94681	0.39794	1.94681	0.00641
1.94686	0.39864	1.94686	0.00712
1.94692	0.41466	1.94692	0.02316
1.94697	0.39991	1.94697	0.00843
1.94702	0.38776	1.94702	-0.00371
1.94708	0.39171	1.94708	0.000254012
1.94713	0.38559	1.94713	-0.00584
1.94718	0.39168	1.94718	0.000264312
1.94724	0.39328	1.94724	0.00188
1.94729	0.39291	1.94729	0.00153
1.94734	0.38611	1.94734	-0.00527
1.9474	0.37933	1.9474	-0.01203
1.94745	0.39653	1.94745	0.00519
1.94751	0.393	1.94751	0.00167
1.94756	0.40277	1.94756	0.01146
1.94761	0.39707	1.94761	0.00578
1.94767	0.38809	1.94767	-0.00319
1.94772	0.39797	1.94772	0.0067
1.94777	0.38484	1.94777	-0.00641
1.94783	0.3963	1.94783	0.00506
1.94788	0.38944	1.94788	-0.00178
1.94793	0.38489	1.94793	-0.00631
1.94799	0.38956	1.94799	-0.00163
1.94804	0.39348	1.94804	0.0023
1.9481	0.40317	1.9481	0.01201
1.94815	0.39485	1.94815	0.0037
1.9482	0.40069	1.9482	0.00956
1.94826	0.38944	1.94826	-0.00168
1.94831	0.39022	1.94831	-0.000889239
1.94836	0.39565	1.94836	0.00456
1.94842	0.37657	1.94842	-0.01451
1.94847	0.39411	1.94847	0.00304
1.94853	0.40764	1.94853	0.01659
1.94858	0.41153	1.94858	0.02049
1.94863	0.39557	1.94863	0.00455
1.94869	0.39723	1.94869	0.00623
1.94874	0.39476	1.94874	0.00377
1.94879	0.38705	1.94879	-0.00393
1.94885	0.39646	1.94885	0.0055
1.9489	0.38843	1.9489	-0.00252
1.94896	0.38363	1.94896	-0.00731
1.94901	0.39031	1.94901	-0.000616148
1.94906	0.41004	1.94906	0.01913
1.94912	0.38231	1.94912	-0.00859
1.94917	0.38962	1.94917	-0.00126
1.94922	0.38829	1.94922	-0.00259
1.94928	0.37254	1.94928	-0.01832
1.94933	0.40093	1.94933	0.01008
1.94939	0.39484	1.94939	0.00401
1.94944	0.39293	1.94944	0.0021
1.94949	0.39291	1.94949	0.0021
1.94955	0.38929	1.94955	-0.00151
1.9496	0.3958	1.9496	0.00502
1.94965	0.40968	1.94965	0.01891
1.94971	0.39218	1.94971	0.00142
1.94976	0.39265	1.94976	0.0019
1.94982	0.39096	1.94982	0.000226671
1.94987	0.38767	1.94987	-0.00305
1.94992	0.39378	1.94992	0.00307
1.94998	0.39135	1.94998	0.000656934
1.95003	0.38856	1.95003	-0.00212
1.95009	0.39989	1.95009	0.00922
1.95014	0.38571	1.95014	-0.00496
1.95019	0.38532	1.95019	-0.00533
1.95025	0.38404	1.95025	-0.0066
1.9503	0.38048	1.9503	-0.01015
1.95035	0.37379	1.95035	-0.01682
1.95041	0.38188	1.95041	-0.00873
1.95046	0.38745	1.95046	-0.00314
1.95052	0.39201	1.95052	0.00143
1.95057	0.39269	1.95057	0.00212
1.95062	0.39086	1.95062	0.000301982
1.95068	0.37826	1.95068	-0.01228
1.95073	0.39221	1.95073	0.00167
1.95078	0.39595	1.95078	0.00543
1.95084	0.38718	1.95084	-0.00333
1.95089	0.39486	1.95089	0.00436
1.95095	0.37615	1.95095	-0.01434
1.951	0.37362	1.951	-0.01686
1.95105	0.39578	1.95105	0.0053
1.95111	0.39112	1.95111	0.000658547
1.95116	0.38024	1.95116	-0.01021
1.95122	0.3855	1.95122	-0.00494
1.95127	0.38664	1.95127	-0.0038
1.95132	0.39286	1.95132	0.00244
1.95138	0.39432	1.95138	0.0039
1.95143	0.40253	1.95143	0.01213
1.95149	0.39023	1.95149	-0.000158035
1.95154	0.3991	1.95154	0.00872
1.95159	0.40329	1.95159	0.01292
1.95165	0.39777	1.95165	0.00741
1.9517	0.40618	1.9517	0.01583
1.95175	0.38407	1.95175	-0.00628
1.95181	0.39054	1.95181	0.000208172
1.95186	0.40463	1.95186	0.01431
1.95192	0.38554	1.95192	-0.00477
1.95197	0.40376	1.95197	0.01345
1.95202	0.3932	1.95202	0.0029
1.95208	0.38395	1.95208	-0.00634
1.95213	0.38328	1.95213	-0.007
1.95219	0.39306	1.95219	0.00279
1.95224	0.39853	1.95224	0.00826
1.95229	0.37856	1.95229	-0.01169
1.95235	0.38625	1.95235	-0.00399
1.9524	0.39113	1.9524	0.000894152
1.95246	0.38889	1.95246	-0.00133
1.95251	0.39901	1.95251	0.00879
1.95256	0.39311	1.95256	0.0029
1.95262	0.39237	1.95262	0.00216
1.95267	0.40055	1.95267	0.01035
1.95273	0.39836	1.95273	0.00818
1.95278	0.39451	1.95278	0.00433
1.95283	0.39716	1.95283	0.00699
1.95289	0.40714	1.95289	0.01698
1.95294	0.3886	1.95294	-0.00155
1.953	0.40346	1.953	0.01331
1.95305	0.38383	1.95305	-0.00631
1.9531	0.4032	1.9531	0.01307
1.95316	0.38249	1.95316	-0.00764
1.95321	0.39951	1.95321	0.00939
1.95327	0.39112	1.95327	0.00102
1.95332	0.39786	1.95332	0.00775
1.95337	0.38948	1.95337	-0.000617766
1.95343	0.39653	1.95343	0.00644
1.95348	0.40659	1.95348	0.01651
1.95354	0.39891	1.95354	0.00884
1.95359	0.39332	1.95359	0.00326
1.95364	0.38186	1.95364	-0.0082
1.9537	0.38666	1.9537	-0.00339
1.95375	0.38948	1.95375	-0.000561129
1.95381	0.39347	1.95381	0.00343
1.95386	0.39757	1.95386	0.00754
1.95391	0.39793	1.95391	0.00791
1.95397	0.38916	1.95397	-0.00085403
1.95402	0.39851	1.95402	0.0085
1.95408	0.39266	1.95408	0.00265
1.95413	0.38939	1.95413	-0.000610134
1.95418	0.39659	1.95418	0.0066
1.95424	0.40204	1.95424	0.01205
1.95429	0.39694	1.95429	0.00696
1.95435	0.39332	1.95435	0.00334
1.9544	0.39169	1.9544	0.00172
1.95445	0.38701	1.95445	-0.00296
1.95451	0.4085	1.95451	0.01854
1.95456	0.385	1.95456	-0.00495
1.95462	0.39007	1.95462	0.00011778
1.95467	0.40027	1.95467	0.01033
1.95472	0.39849	1.95472	0.00856
1.95478	0.39395	1.95478	0.00402
1.95483	0.39825	1.95483	0.00832
1.95489	0.38961	1.95489	-0.000308605
1.95494	0.39193	1.95494	0.00201
1.95499	0.39657	1.95499	0.00666
1.95505	0.39332	1.95505	0.00341
1.9551	0.39541	1.9551	0.0055
1.95516	0.37748	1.95516	-0.01241
1.95521	0.39471	1.95521	0.00482
1.95527	0.38826	1.95527	-0.00163
1.95532	0.40458	1.95532	0.01469
1.95537	0.39004	1.95537	0.000163397
1.95543	0.38738	1.95543	-0.00249
1.95548	0.39134	1.95548	0.00147
1.95554	0.38023	1.95554	-0.00964
1.95559	0.37969	1.95559	-0.01017
1.95564	0.39393	1.95564	0.00407
1.9557	0.39739	1.9557	0.00753
1.95575	0.39767	1.95575	0.00782
1.95581	0.38058	1.95581	-0.00926
1.95586	0.37939	1.95586	-0.01046
1.95591	0.3941	1.95591	0.00427
1.95597	0.40299	1.95597	0.01316
1.95602	0.39133	1.95602	0.0015
1.95608	0.39159	1.95608	0.00176
1.95613	0.3973	1.95613	0.00747
1.95619	0.40025	1.95619	0.01043
1.95624	0.39976	1.95624	0.00995
1.95629	0.3928	1.95629	0.00299
1.95635	0.38155	1.95635	-0.00826
1.9564	0.39565	1.9564	0.00585
1.95646	0.38042	1.95646	-0.00939
1.95651	0.39154	1.95651	0.00174
1.95656	0.40055	1.95656	0.01075
1.95662	0.40786	1.95662	0.01807
1.95667	0.39301	1.95667	0.00321
1.95673	0.38707	1.95673	-0.00272
1.95678	0.39802	1.95678	0.00823
1.95684	0.39854	1.95684	0.00876
1.95689	0.38417	1.95689	-0.00561
1.95694	0.40494	1.95694	0.01516
1.957	0.39323	1.957	0.00345
1.95705	0.39628	1.95705	0.00651
1.95711	0.38825	1.95711	-0.00152
1.95716	0.39342	1.95716	0.00365
1.95721	0.39119	1.95721	0.00142
1.95727	0.38729	1.95727	-0.00248
1.95732	0.39638	1.95732	0.00661
1.95738	0.39913	1.95738	0.00937
1.95743	0.39531	1.95743	0.00555
1.95749	0.39483	1.95749	0.00507
1.95754	0.39242	1.95754	0.00266
1.95759	0.38588	1.95759	-0.00388
1.95765	0.37807	1.95765	-0.01168
1.9577	0.38824	1.9577	-0.00151
1.95776	0.40785	1.95776	0.01809
1.95781	0.39236	1.95781	0.00261
1.95787	0.38564	1.95787	-0.00411
1.95792	0.39536	1.95792	0.00561
1.95797	0.39847	1.95797	0.00872
1.95803	0.39072	1.95803	0.000969427
1.95808	0.3993	1.95808	0.00956
1.95814	0.39677	1.95814	0.00702
1.95819	0.38708	1.95819	-0.00266
1.95825	0.40307	1.95825	0.01333
1.9583	0.38734	1.9583	-0.0024
1.95835	0.39052	1.95835	0.00077516
1.95841	0.38055	1.95841	-0.0092
1.95846	0.40296	1.95846	0.01322
1.95852	0.39547	1.95852	0.00573
1.95857	0.39793	1.95857	0.00819
1.95863	0.39245	1.95863	0.00271
1.95868	0.38896	1.95868	-0.000777892
1.95873	0.38593	1.95873	-0.00381
1.95879	0.38935	1.95879	-0.000391863
1.95884	0.38484	1.95884	-0.0049
1.9589	0.39948	1.9589	0.00974
1.95895	0.39824	1.95895	0.0085
1.95901	0.39253	1.95901	0.00279
1.95906	0.38569	1.95906	-0.00406
1.95911	0.37639	1.95911	-0.01336
1.95917	0.37927	1.95917	-0.01047
1.95922	0.38975	1.95922	7.49831e-06
1.95928	0.39691	1.95928	0.00716
1.95933	0.3991	1.95933	0.00936
1.95939	0.39591	1.95939	0.00617
1.95944	0.38416	1.95944	-0.00558
1.95949	0.38261	1.95949	-0.00714
1.95955	0.3715	1.95955	-0.01825
1.9596	0.39958	1.9596	0.00983
1.95966	0.39919	1.95966	0.00943
1.95971	0.38795	1.95971	-0.0018
1.95977	0.39291	1.95977	0.00316
1.95982	0.39316	1.95982	0.00341
1.95987	0.3778	1.95987	-0.01196
1.95993	0.39233	1.95993	0.00257
1.95998	0.39356	1.95998	0.0038
1.96004	0.39556	1.96004	0.0058
1.96009	0.38953	1.96009	-0.000230764
1.96015	0.40663	1.96015	0.01687
1.9602	0.37785	1.9602	-0.01192
1.96026	0.40294	1.96026	0.01318
1.96031	0.391	1.96031	0.00123
1.96036	0.37824	1.96036	-0.01153
1.96042	0.39507	1.96042	0.0053
1.96047	0.37351	1.96047	-0.01626
1.96053	0.38238	1.96053	-0.0074
1.96058	0.39888	1.96058	0.0091
1.96064	0.38057	1.96064	-0.00921
1.96069	0.39904	1.96069	0.00925
1.96074	0.39249	1.96074	0.00271
1.9608	0.40293	1.9608	0.01314
1.96085	0.38769	1.96085	-0.0021
1.96091	0.39191	1.96091	0.00212
1.96096	0.38843	1.96096	-0.00137
1.96102	0.3744	1.96102	-0.0154
1.96107	0.39532	1.96107	0.00552
1.96113	0.40207	1.96113	0.01227
1.96118	0.38977	1.96118	-4.18231e-05
1.96123	0.39269	1.96123	0.00288
1.96129	0.3836	1.96129	-0.00622
1.96134	0.38041	1.96134	-0.00941
1.9614	0.37779	1.9614	-0.01203
1.96145	0.40493	1.96145	0.01511
1.96151	0.39634	1.96151	0.00651
1.96156	0.3909	1.96156	0.00106
1.96162	0.4008	1.96162	0.01096
1.96167	0.39664	1.96167	0.0068
1.96172	0.39768	1.96172	0.00784
1.96178	0.39347	1.96178	0.00363
1.96183	0.38064	1.96183	-0.00921
1.96189	0.38996	1.96189	0.00010689
1.96194	0.40859	1.96194	0.01874
1.962	0.40248	1.962	0.01262
1.96205	0.39457	1.96205	0.00471
1.96211	0.3855	1.96211	-0.00437
1.96216	0.40154	1.96216	0.01167
1.96221	0.37547	1.96221	-0.01441
1.96227	0.39653	1.96227	0.00664
1.96232	0.37978	1.96232	-0.0101
1.96238	0.40067	1.96238	0.01078
1.96243	0.39756	1.96243	0.00767
1.96249	0.38555	1.96249	-0.00435
1.96254	0.38141	1.96254	-0.00849
1.9626	0.38757	1.9626	-0.00234
1.96265	0.39037	1.96265	0.000460095
1.96271	0.38589	1.96271	-0.00402
1.96276	0.39197	1.96276	0.00204
1.96281	0.38784	1.96281	-0.00209
1.96287	0.39881	1.96287	0.00888
1.96292	0.38142	1.96292	-0.00852
1.96298	0.40223	1.96298	0.01228
1.96303	0.39007	1.96303	0.000122972
1.96309	0.4003	1.96309	0.01035
1.96314	0.39895	1.96314	0.00899
1.9632	0.38988	1.9632	-8.02052e-05
1.96325	0.38812	1.96325	-0.00185
1.96331	0.37559	1.96331	-0.01438
1.96336	0.38526	1.96336	-0.00472
1.96341	0.3988	1.96341	0.00882
1.96347	0.39879	1.96347	0.0088
1.96352	0.38677	1.96352	-0.00323
1.96358	0.39463	1.96358	0.00462
1.96363	0.38145	1.96363	-0.00856
1.96369	0.39039	1.96369	0.000376304
1.96374	0.39674	1.96374	0.00672
1.9638	0.39053	1.9638	0.000504018
1.96385	0.39069	1.96385	0.000661476
1.96391	0.40379	1.96391	0.01375
1.96396	0.39642	1.96396	0.00638
1.96401	0.38362	1.96401	-0.00643
1.96407	0.39437	1.96407	0.00431
1.96412	0.39101	1.96412	0.000952557
1.96418	0.41543	1.96418	0.02536
1.96423	0.38273	1.96423	-0.00735
1.96429	0.3932	1.96429	0.00312
1.96434	0.39392	1.96434	0.00384
1.9644	0.38363	1.9644	-0.00646
1.96445	0.39466	1.96445	0.00456
1.96451	0.39252	1.96451	0.00241
1.96456	0.39872	1.96456	0.00861
1.96462	0.40118	1.96462	0.01106
1.96467	0.3944	1.96467	0.00427
1.96472	0.40144	1.96472	0.0113
1.96478	0.39127	1.96478	0.00113
1.96483	0.3901	1.96483	-4.78233e-05
1.96489	0.39448	1.96489	0.00433
1.96494	0.39303	1.96494	0.00287
1.965	0.38441	1.965	-0.00576
1.96505	0.38531	1.96505	-0.00487
1.96511	0.39956	1.96511	0.00938
1.96516	0.37934	1.96516	-0.01085
1.96522	0.38863	1.96522	-0.00157
1.96527	0.3986	1.96527	0.00839
1.96533	0.40431	1.96533	0.01409
1.96538	0.40271	1.96538	0.01249
1.96543	0.40252	1.96543	0.01229
1.96549	0.38107	1.96549	-0.00916
1.96554	0.37942	1.96554	-0.01083
1.9656	0.37922	1.9656	-0.01103
1.96565	0.39146	1.96565	0.0012
1.96571	0.38729	1.96571	-0.00298
1.96576	0.38935	1.96576	-0.000925389
1.96582	0.39248	1.96582	0.0022
1.96587	0.38911	1.96587	-0.00118
1.96593	0.37559	1.96593	-0.01471
1.96598	0.37929	1.96598	-0.01102
1.96604	0.38791	1.96604	-0.0024
1.96609	0.4	1.96609	0.00968
1.96615	0.40966	1.96615	0.01933
1.9662	0.39678	1.9662	0.00644
1.96626	0.39145	1.96626	0.00111
1.96631	0.39209	1.96631	0.00174
1.96636	0.39324	1.96636	0.00287
1.96642	0.41145	1.96642	0.02108
1.96647	0.38889	1.96647	-0.00149
1.96653	0.38515	1.96653	-0.00524
1.96658	0.40133	1.96658	0.01093
1.96664	0.38733	1.96664	-0.00308
1.96669	0.39397	1.96669	0.00355
1.96675	0.39619	1.96675	0.00576
1.9668	0.39242	1.9668	0.00198
1.96686	0.38766	1.96686	-0.00278
1.96691	0.38676	1.96691	-0.00369
1.96697	0.4005	1.96697	0.01004
1.96702	0.40337	1.96702	0.0129
1.96708	0.40027	1.96708	0.00979
1.96713	0.39301	1.96713	0.00252
1.96719	0.39736	1.96719	0.00686
1.96724	0.3865	1.96724	-0.00401
1.9673	0.37996	1.9673	-0.01056
1.96735	0.40164	1.96735	0.01111
1.9674	0.39048	1.9674	-5.76513e-05
1.96746	0.37661	1.96746	-0.01393
1.96751	0.40581	1.96751	0.01526
1.96757	0.38755	1.96757	-0.00302
1.96762	0.39316	1.96762	0.00259
1.96768	0.38195	1.96768	-0.00864
1.96773	0.39522	1.96773	0.00463
1.96779	0.38686	1.96779	-0.00375
1.96784	0.39497	1.96784	0.00436
1.9679	0.38276	1.9679	-0.00787
1.96795	0.3988	1.96795	0.00816
1.96801	0.39472	1.96801	0.00407
1.96806	0.39157	1.96806	0.000916505
1.96812	0.39518	1.96812	0.00451
1.96817	0.39482	1.96817	0.00415
1.96823	0.39229	1.96823	0.0016
1.96828	0.38262	1.96828	-0.00808
1.96834	0.38238	1.96834	-0.00833
1.96839	0.39966	1.96839	0.00895
1.96845	0.39137	1.96845	0.00064438
1.9685	0.38809	1.9685	-0.00264
1.96856	0.39148	1.96856	0.000735961
1.96861	0.37843	1.96861	-0.01233
1.96867	0.39379	1.96867	0.00303
1.96872	0.37324	1.96872	-0.01753
1.96878	0.39197	1.96878	0.00118
1.96883	0.39096	1.96883	0.000157855
1.96889	0.40469	1.96889	0.01388
1.96894	0.39341	1.96894	0.00259
1.96899	0.38365	1.96899	-0.00718
1.96905	0.40596	1.96905	0.01512
1.9691	0.38372	1.9691	-0.00713
1.96916	0.40778	1.96916	0.01692
1.96921	0.39598	1.96921	0.0051
1.96927	0.40024	1.96927	0.00936
1.96932	0.40511	1.96932	0.01421
1.96938	0.40395	1.96938	0.01305
1.96943	0.38571	1.96943	-0.0052
1.96949	0.38682	1.96949	-0.00411
1.96954	0.40985	1.96954	0.01891
1.9696	0.40162	1.9696	0.01067
1.96965	0.38665	1.96965	-0.00431
1.96971	0.38637	1.96971	-0.0046
1.96976	0.39177	1.96976	0.000788236
1.96982	0.39593	1.96982	0.00493
1.96987	0.39534	1.96987	0.00434
1.96993	0.381	1.96993	-0.01002
1.96998	0.38144	1.96998	-0.00959
1.97004	0.4029	1.97004	0.01185
1.97009	0.40868	1.97009	0.01763
1.97015	0.37864	1.97015	-0.01243
1.9702	0.3827	1.9702	-0.00838
1.97026	0.39079	1.97026	-0.000296841
1.97031	0.37568	1.97031	-0.01542
1.97037	0.37728	1.97037	-0.01384
1.97042	0.39028	1.97042	-0.000844304
1.97048	0.38537	1.97048	-0.00577
1.97053	0.39071	1.97053	-0.000436458
1.97059	0.40451	1.97059	0.01335
1.97064	0.3918	1.97064	0.000630404
1.9707	0.38227	1.9707	-0.00892
1.97075	0.37912	1.97075	-0.01208
1.97081	0.38872	1.97081	-0.00249
1.97086	0.3894	1.97086	-0.00182
1.97092	0.40292	1.97092	0.01169
1.97097	0.37766	1.97097	-0.01358
1.97103	0.3815	1.97103	-0.00975
1.97108	0.39048	1.97108	-0.000791243
1.97114	0.38099	1.97114	-0.01029
1.97119	0.39241	1.97119	0.00112
1.97125	0.40398	1.97125	0.01267
1.9713	0.37982	1.9713	-0.0115
1.97136	0.38885	1.97136	-0.00248
1.97141	0.39555	1.97141	0.0042
1.97147	0.39092	1.97147	-0.000438798
1.97152	0.38719	1.97152	-0.00418
1.97158	0.39849	1.97158	0.00711
1.97163	0.38515	1.97163	-0.00624
1.97169	0.39835	1.97169	0.00694
1.97174	0.40653	1.97174	0.01511
1.9718	0.37574	1.9718	-0.01569
1.97185	0.39472	1.97185	0.00328
1.97191	0.39507	1.97191	0.00361
1.97196	0.38322	1.97196	-0.00825
1.97202	0.37883	1.97202	-0.01266
1.97207	0.3833	1.97207	-0.0082
1.97213	0.3997	1.97213	0.00819
1.97218	0.3911	1.97218	-0.000425692
1.97224	0.39122	1.97224	-0.00031289
1.97229	0.38947	1.97229	-0.00208
1.97235	0.38827	1.97235	-0.0033
1.9724	0.3971	1.9724	0.00552
1.97246	0.39118	1.97246	-0.00040826
1.97251	0.3975	1.97251	0.00589
1.97257	0.40021	1.97257	0.00859
1.97262	0.39598	1.97262	0.00435
1.97268	0.39481	1.97268	0.00317
1.97273	0.39754	1.97273	0.00588
1.97279	0.39345	1.97279	0.00178
1.97284	0.3935	1.97284	0.00182
1.9729	0.37385	1.9729	-0.01785
1.97295	0.37835	1.97295	-0.01336
1.97301	0.38163	1.97301	-0.01009
1.97306	0.39055	1.97306	-0.00119
1.97312	0.39383	1.97312	0.00208
1.97317	0.38173	1.97317	-0.01003
1.97323	0.39019	1.97323	-0.00159
1.97328	0.3985	1.97328	0.00671
1.97334	0.39146	1.97334	-0.000340174
1.97339	0.39175	1.97339	-6.43226e-05
1.97345	0.39634	1.97345	0.00451
1.9735	0.39074	1.9735	-0.0011
1.97356	0.39995	1.97356	0.00809
1.97361	0.37387	1.97361	-0.01801
1.97367	0.38877	1.97367	-0.00312
1.97372	0.38817	1.97372	-0.00373
1.97378	0.38909	1.97378	-0.00283
1.97383	0.38137	1.97383	-0.01056
1.97389	0.38041	1.97389	-0.01154
1.97395	0.39381	1.97395	0.00185
1.974	0.40313	1.974	0.01116
1.97406	0.38018	1.97406	-0.01181
1.97411	0.39043	1.97411	-0.00157
1.97417	0.38796	1.97417	-0.00406
1.97422	0.38555	1.97422	-0.00648
1.97428	0.39521	1.97428	0.00316
1.97433	0.40157	1.97433	0.00951
1.97439	0.36658	1.97439	-0.02549
1.97444	0.39756	1.97444	0.00547
1.9745	0.38786	1.9745	-0.00424
1.97455	0.3858	1.97455	-0.00631
1.97461	0.40191	1.97461	0.00978
1.97466	0.39114	1.97466	-0.00101
1.97472	0.38917	1.97472	-0.00298
1.97477	0.37738	1.97477	-0.01479
1.97483	0.40191	1.97483	0.00972
1.97488	0.38202	1.97488	-0.01019
1.97494	0.38406	1.97494	-0.00816
1.97499	0.39552	1.97499	0.00329
1.97505	0.39908	1.97505	0.00684
1.9751	0.4005	1.9751	0.00824
1.97516	0.38384	1.97516	-0.00844
1.97521	0.39366	1.97521	0.00137
1.97527	0.3905	1.97527	-0.0018
1.97532	0.39916	1.97532	0.00684
1.97538	0.38177	1.97538	-0.01056
1.97543	0.3968	1.97543	0.00445
1.97549	0.39366	1.97549	0.0013
1.97555	0.40038	1.97555	0.008
1.9756	0.38861	1.9756	-0.00379
1.97566	0.3891	1.97566	-0.00331
1.97571	0.38895	1.97571	-0.00347
1.97577	0.38156	1.97577	-0.01088
1.97582	0.38567	1.97582	-0.00678
1.97588	0.39184	1.97588	-0.000630115
1.97593	0.38917	1.97593	-0.00332
1.97599	0.38836	1.97599	-0.00414
1.97604	0.40285	1.97604	0.01033
1.9761	0.37717	1.9761	-0.01536
1.97615	0.38706	1.97615	-0.00549
1.97621	0.38106	1.97621	-0.0115
1.97626	0.40492	1.97626	0.01235
1.97632	0.39391	1.97632	0.00132
1.97637	0.38773	1.97637	-0.00488
1.97643	0.3944	1.97643	0.00178
1.97648	0.3844	1.97648	-0.00824
1.97654	0.37978	1.97654	-0.01286
1.9766	0.38856	1.9766	-0.00411
1.97665	0.36235	1.97665	-0.03033
1.97671	0.37681	1.97671	-0.01588
1.97676	0.38643	1.97676	-0.00628
1.97682	0.39491	1.97682	0.00218
1.97687	0.3787	1.97687	-0.01404
1.97693	0.38964	1.97693	-0.00312
1.97698	0.39631	1.97698	0.00353
1.97704	0.39277	1.97704	-1.7406e-05
1.97709	0.40133	1.97709	0.00853
1.97715	0.38992	1.97715	-0.0029
1.9772	0.37706	1.9772	-0.01578
1.97726	0.39512	1.97726	0.00227
1.97731	0.3862	1.97731	-0.00667
1.97737	0.40097	1.97737	0.00809
1.97743	0.38563	1.97743	-0.00727
1.97748	0.38472	1.97748	-0.00819
1.97754	0.38918	1.97754	-0.00375
1.97759	0.37859	1.97759	-0.01435
1.97765	0.39374	1.97765	0.000778699
1.9777	0.39988	1.9777	0.0069
1.97776	0.3872	1.97776	-0.00579
1.97781	0.4057	1.97781	0.0127
1.97787	0.39181	1.97787	-0.00122
1.97792	0.40449	1.97792	0.01146
1.97798	0.39879	1.97798	0.00574
1.97803	0.38355	1.97803	-0.00952
1.97809	0.38723	1.97809	-0.00585
1.97814	0.39094	1.97814	-0.00216
1.9782	0.38587	1.9782	-0.00724
1.97826	0.3925	1.97826	-0.000636193
1.97831	0.38908	1.97831	-0.00407
1.97837	0.39907	1.97837	0.0059
1.97842	0.36547	1.97842	-0.02771
1.97848	0.38998	1.97848	-0.00322
1.97853	0.39126	1.97853	-0.00195
1.97859	0.38977	1.97859	-0.00346
1.97864	0.37906	1.97864	-0.01419
1.9787	0.38223	1.9787	-0.01103
1.97875	0.39453	1.97875	0.00125
1.97881	0.40277	1.97881	0.00948
1.97886	0.39061	1.97886	-0.0027
1.97892	0.38929	1.97892	-0.00403
1.97898	0.38912	1.97898	-0.00422
1.97903	0.39171	1.97903	-0.00164
1.97909	0.38032	1.97909	-0.01305
1.97914	0.38506	1.97914	-0.00833
1.9792	0.40261	1.9792	0.00921
1.97925	0.39407	1.97925	0.000648574
1.97931	0.38827	1.97931	-0.00516
1.97936	0.39884	1.97936	0.00539
1.97942	0.38726	1.97942	-0.00621
1.97947	0.40403	1.97947	0.01054
1.97953	0.39305	1.97953	-0.000451168
1.97959	0.39537	1.97959	0.00185
1.97964	0.39483	1.97964	0.0013
1.9797	0.40436	1.9797	0.01081
1.97975	0.38638	1.97975	-0.00719
1.97981	0.39545	1.97981	0.00187
1.97986	0.38459	1.97986	-0.00901
1.97992	0.39063	1.97992	-0.00299
1.97997	0.39488	1.97997	0.00125
1.98003	0.39077	1.98003	-0.00288
1.98008	0.4037	1.98008	0.01004
1.98014	0.38351	1.98014	-0.01018
1.9802	0.38703	1.9802	-0.00667
1.98025	0.39529	1.98025	0.00157
1.98031	0.40239	1.98031	0.00866
1.98036	0.38701	1.98036	-0.00674
1.98042	0.38618	1.98042	-0.00759
1.98047	0.4075	1.98047	0.01371
1.98053	0.41292	1.98053	0.01912
1.98058	0.38135	1.98058	-0.01247
1.98064	0.38425	1.98064	-0.00958
1.9807	0.39483	1.9807	0.000987194
1.98075	0.39603	1.98075	0.00217
1.98081	0.39776	1.98081	0.00388
1.98086	0.3912	1.98086	-0.0027
1.98092	0.3837	1.98092	-0.01021
1.98097	0.39196	1.98097	-0.00197
1.98103	0.38367	1.98103	-0.01027
1.98108	0.39584	1.98108	0.00188
1.98114	0.40265	1.98114	0.00867
1.9812	0.4113	1.9812	0.01731
1.98125	0.38444	1.98125	-0.00957
1.98131	0.39616	1.98131	0.00213
1.98136	0.40826	1.98136	0.01421
1.98142	0.38026	1.98142	-0.01381
1.98147	0.38826	1.98147	-0.00582
1.98153	0.39262	1.98153	-0.00148
1.98158	0.39748	1.98158	0.00336
1.98164	0.37538	1.98164	-0.01875
1.9817	0.4006	1.9817	0.00646
1.98175	0.38958	1.98175	-0.00458
1.98181	0.39768	1.98181	0.0035
1.98186	0.40617	1.98186	0.01198
1.98192	0.39688	1.98192	0.00266
1.98197	0.39691	1.98197	0.00268
1.98203	0.39882	1.98203	0.00457
1.98208	0.39453	1.98208	0.000268162
1.98214	0.39477	1.98214	0.000490075
1.9822	0.4048	1.9822	0.0105
1.98225	0.39547	1.98225	0.00116
1.98231	0.38277	1.98231	-0.01156
1.98236	0.3919	1.98236	-0.00245
1.98242	0.38931	1.98242	-0.00505
1.98247	0.38226	1.98247	-0.01212
1.98253	0.39456	1.98253	0.00015828
1.98258	0.39859	1.98258	0.00417
1.98264	0.39437	1.98264	-6.55945e-05
1.9827	0.39369	1.9827	-0.000760854
1.98275	0.412	1.98275	0.01753
1.98281	0.39553	1.98281	0.00104
1.98286	0.38379	1.98286	-0.01071
1.98292	0.39193	1.98292	-0.00258
1.98297	0.39353	1.98297	-0.001
1.98303	0.39256	1.98303	-0.00199
1.98309	0.39377	1.98309	-0.000792852
1.98314	0.3851	1.98314	-0.00948
1.9832	0.39438	1.9832	-0.000220874
1.98325	0.39234	1.98325	-0.00228
1.98331	0.3913	1.98331	-0.00333
1.98336	0.39839	1.98336	0.00374
1.98342	0.39159	1.98342	-0.00308
1.98348	0.39731	1.98348	0.00263
1.98353	0.38701	1.98353	-0.00769
1.98359	0.38747	1.98359	-0.00725
1.98364	0.39177	1.98364	-0.00297
1.9837	0.39269	1.9837	-0.00206
1.98375	0.39608	1.98375	0.00131
1.98381	0.38235	1.98381	-0.01243
1.98386	0.40127	1.98386	0.00646
1.98392	0.40579	1.98392	0.01097
1.98398	0.39539	1.98398	0.00055337
1.98403	0.38309	1.98403	-0.01176
1.98409	0.39828	1.98409	0.00341
1.98414	0.40157	1.98414	0.00669
1.9842	0.39101	1.9842	-0.00389
1.98425	0.39448	1.98425	-0.000440135
1.98431	0.37536	1.98431	-0.01958
1.98437	0.39316	1.98437	-0.0018
1.98442	0.40317	1.98442	0.0082
1.98448	0.40661	1.98448	0.01162
1.98453	0.39835	1.98453	0.00334
1.98459	0.37985	1.98459	-0.01517
1.98464	0.37961	1.98464	-0.01543
1.9847	0.38773	1.9847	-0.00733
1.98476	0.38165	1.98476	-0.01342
1.98481	0.39462	1.98481	-0.000470272
1.98487	0.39998	1.98487	0.00487
1.98492	0.40525	1.98492	0.01012
1.98498	0.3841	1.98498	-0.01104
1.98504	0.40543	1.98504	0.01028
1.98509	0.39209	1.98509	-0.00309
1.98515	0.39608	1.98515	0.000886428
1.9852	0.39417	1.9852	-0.00104
1.98526	0.38262	1.98526	-0.0126
1.98531	0.38102	1.98531	-0.01422
1.98537	0.38662	1.98537	-0.00864
1.98543	0.39498	1.98543	-0.000292113
1.98548	0.39143	1.98548	-0.00386
1.98554	0.3848	1.98554	-0.01052
1.98559	0.39565	1.98559	0.000327141
1.98565	0.39593	1.98565	0.00058619
1.9857	0.386	1.9857	-0.00936
1.98576	0.40679	1.98576	0.01141
1.98582	0.39213	1.98582	-0.00326
1.98587	0.39726	1.98587	0.00185
1.98593	0.40228	1.98593	0.00685
1.98598	0.39497	1.98598	-0.00048041
1.98604	0.40027	1.98604	0.00481
1.9861	0.40369	1.9861	0.00821
1.98615	0.40063	1.98615	0.00513
1.98621	0.39139	1.98621	-0.00413
1.98626	0.40241	1.98626	0.00688
1.98632	0.38759	1.98632	-0.00796
1.98637	0.37831	1.98637	-0.01726
1.98643	0.40129	1.98643	0.00571
1.98649	0.40238	1.98649	0.00678
1.98654	0.37425	1.98654	-0.02136
1.9866	0.40446	1.9866	0.00882
1.98665	0.38226	1.98665	-0.01338
1.98671	0.37869	1.98671	-0.01698
1.98677	0.38869	1.98677	-0.00699
1.98682	0.39718	1.98682	0.00148
1.98688	0.38871	1.98688	-0.007
1.98693	0.38597	1.98693	-0.00976
1.98699	0.38979	1.98699	-0.00596
1.98704	0.39392	1.98704	-0.00184
1.9871	0.38331	1.9871	-0.01247
1.98716	0.39354	1.98716	-0.00226
1.98721	0.38754	1.98721	-0.00828
1.98727	0.38989	1.98727	-0.00594
1.98732	0.39534	1.98732	-0.000516507
1.98738	0.39938	1.98738	0.00351
1.98744	0.39865	1.98744	0.00277
1.98749	0.38161	1.98749	-0.0143
1.98755	0.40779	1.98755	0.01187
1.9876	0.39159	1.9876	-0.00435
1.98766	0.39718	1.98766	0.00123
1.98772	0.40153	1.98772	0.00556
1.98777	0.39732	1.98777	0.00134
1.98783	0.40183	1.98783	0.00583
1.98788	0.39037	1.98788	-0.00566
1.98794	0.39139	1.98794	-0.00465
1.988	0.3986	1.988	0.00255
1.98805	0.39445	1.98805	-0.00162
1.98811	0.38167	1.98811	-0.01441
1.98816	0.39426	1.98816	-0.00185
1.98822	0.39389	1.98822	-0.00223
1.98827	0.39359	1.98827	-0.00255
1.98833	0.39591	1.98833	-0.000240564
1.98839	0.38783	1.98839	-0.00834
1.98844	0.39218	1.98844	-0.00401
1.9885	0.38736	1.9885	-0.00885
1.98855	0.3925	1.98855	-0.00372
1.98861	0.38564	1.98861	-0.01059
1.98867	0.40081	1.98867	0.00456
1.98872	0.40255	1.98872	0.00628
1.98878	0.40388	1.98878	0.00759
1.98883	0.40956	1.98883	0.01325
1.98889	0.40508	1.98889	0.00876
1.98895	0.38581	1.98895	-0.01053
1.989	0.40068	1.989	0.00432
1.98906	0.39204	1.98906	-0.00433
1.98911	0.38534	1.98911	-0.01105
1.98917	0.40162	1.98917	0.00522
1.98923	0.40572	1.98923	0.00929
1.98928	0.39551	1.98928	-0.00092989
1.98934	0.40247	1.98934	0.00602
1.98939	0.41406	1.98939	0.01759
1.98945	0.40138	1.98945	0.00489
1.98951	0.40753	1.98951	0.01102
1.98956	0.40765	1.98956	0.01113
1.98962	0.39478	1.98962	-0.00176
1.98967	0.40747	1.98967	0.01091
1.98973	0.40528	1.98973	0.00871
1.98979	0.39813	1.98979	0.00154
1.98984	0.39475	1.98984	-0.00186
1.9899	0.41683	1.9899	0.02021
1.98995	0.38732	1.98995	-0.00932
1.99001	0.39081	1.99001	-0.00585
1.99007	0.39575	1.99007	-0.000923795
1.99012	0.38252	1.99012	-0.01417
1.99018	0.39367	1.99018	-0.00303
1.99023	0.40545	1.99023	0.00873
1.99029	0.4038	1.99029	0.00706
1.99035	0.39753	1.99035	0.000776201
1.9904	0.39578	1.9904	-0.00099067
1.99046	0.40612	1.99046	0.00933
1.99052	0.3907	1.99052	-0.0061
1.99057	0.3951	1.99057	-0.00172
1.99063	0.38356	1.99063	-0.01327
1.99068	0.40899	1.99068	0.01213
1.99074	0.39585	1.99074	-0.00102
1.9908	0.38342	1.9908	-0.01346
1.99085	0.39918	1.99085	0.00228
1.99091	0.39946	1.99091	0.00254
1.99096	0.3884	1.99096	-0.00853
1.99102	0.39367	1.99102	-0.00328
1.99108	0.41544	1.99108	0.01847
1.99113	0.39884	1.99113	0.00185
1.99119	0.38946	1.99119	-0.00754
1.99124	0.39253	1.99124	-0.00449
1.9913	0.40039	1.9913	0.00335
1.99136	0.38777	1.99136	-0.00928
1.99141	0.38561	1.99141	-0.01146
1.99147	0.4028	1.99147	0.00571
1.99152	0.40638	1.99152	0.00928
1.99158	0.39359	1.99158	-0.00352
1.99164	0.38266	1.99164	-0.01447
1.99169	0.39959	1.99169	0.00244
1.99175	0.40433	1.99175	0.00717
1.99181	0.39013	1.99181	-0.00705
1.99186	0.39953	1.99186	0.00234
1.99192	0.3988	1.99192	0.00158
1.99197	0.39701	1.99197	-0.000215295
1.99203	0.40142	1.99203	0.00418
1.99209	0.38334	1.99209	-0.01392
1.99214	0.40276	1.99214	0.00549
1.9922	0.40214	1.9922	0.00485
1.99225	0.39472	1.99225	-0.00259
1.99231	0.39392	1.99231	-0.0034
1.99237	0.38847	1.99237	-0.00887
1.99242	0.39435	1.99242	-0.00301
1.99248	0.40725	1.99248	0.00988
1.99254	0.40729	1.99254	0.0099
1.99259	0.39028	1.99259	-0.00713
1.99265	0.40484	1.99265	0.00742
1.9927	0.38911	1.9927	-0.00832
1.99276	0.38169	1.99276	-0.01577
1.99282	0.4056	1.99282	0.00813
1.99287	0.39135	1.99287	-0.00613
1.99293	0.37881	1.99293	-0.01869
1.99299	0.39328	1.99299	-0.00424
1.99304	0.38743	1.99304	-0.0101
1.9931	0.3929	1.9931	-0.00465
1.99315	0.39899	1.99315	0.00143
1.99321	0.37947	1.99321	-0.01811
1.99327	0.40202	1.99327	0.00442
1.99332	0.3985	1.99332	0.000887749
1.99338	0.3936	1.99338	-0.00403
1.99344	0.38681	1.99344	-0.01083
1.99349	0.38797	1.99349	-0.00969
1.99355	0.38018	1.99355	-0.0175
1.9936	0.38395	1.9936	-0.01375
1.99366	0.39074	1.99366	-0.00697
1.99372	0.38729	1.99372	-0.01044
1.99377	0.38364	1.99377	-0.0141
1.99383	0.38813	1.99383	-0.00962
1.99388	0.38515	1.99388	-0.01262
1.99394	0.39308	1.99394	-0.00471
1.994	0.38055	1.994	-0.01726
1.99405	0.39143	1.99405	-0.00639
1.99411	0.40135	1.99411	0.00351
1.99417	0.38161	1.99417	-0.01624
1.99422	0.38765	1.99422	-0.01022
1.99428	0.38083	1.99428	-0.01705
1.99434	0.39191	1.99434	-0.00599
1.99439	0.39447	1.99439	-0.00345
1.99445	0.3872	1.99445	-0.01073
1.9945	0.3987	1.9945	0.00075612
1.99456	0.38801	1.99456	-0.00995
1.99462	0.39153	1.99462	-0.00644
1.99467	0.39961	1.99467	0.00162
1.99473	0.36636	1.99473	-0.03164
1.99479	0.37554	1.99479	-0.02248
1.99484	0.40223	1.99484	0.00419
1.9949	0.37159	1.9949	-0.02646
1.99495	0.38923	1.99495	-0.00884
1.99501	0.37189	1.99501	-0.02619
1.99507	0.38323	1.99507	-0.01487
1.99512	0.3664	1.99512	-0.03172
1.99518	0.37616	1.99518	-0.02197
1.99524	0.38325	1.99524	-0.0149
1.99529	0.37375	1.99529	-0.02441
1.99535	0.38717	1.99535	-0.011
1.99541	0.38183	1.99541	-0.01636
1.99546	0.38369	1.99546	-0.01452
1.99552	0.38096	1.99552	-0.01726
1.99557	0.38278	1.99557	-0.01546
1.99563	0.38023	1.99563	-0.01802
1.99569	0.38529	1.99569	-0.01298
1.99574	0.36903	1.99574	-0.02925
1.9958	0.3768	1.9958	-0.0215
1.99586	0.37645	1.99586	-0.02186
1.99591	0.37467	1.99591	-0.02366
1.99597	0.37764	1.99597	-0.0207
1.99603	0.37574	1.99603	-0.02262
1.99608	0.3783	1.99608	-0.02008
1.99614	0.37408	1.99614	-0.02431
1.99619	0.3756	1.99619	-0.02281
1.99625	0.37761	1.99625	-0.0208
1.99631	0.36405	1.99631	-0.03438
1.99636	0.36578	1.99636	-0.03267
1.99642	0.38722	1.99642	-0.01125
1.99648	0.37042	1.99648	-0.02806
1.99653	0.38332	1.99653	-0.01518
1.99659	0.36296	1.99659	-0.03554
1.99665	0.36062	1.99665	-0.0379
1.9967	0.38203	1.9967	-0.01651
1.99676	0.37669	1.99676	-0.02186
1.99681	0.38249	1.99681	-0.01608
1.99687	0.35675	1.99687	-0.04183
1.99693	0.36298	1.99693	-0.03562
1.99698	0.38862	1.99698	-0.00999
1.99704	0.38152	1.99704	-0.01711
1.9971	0.37043	1.9971	-0.02821
1.99715	0.35887	1.99715	-0.03979
1.99721	0.37491	1.99721	-0.02376
1.99727	0.37107	1.99727	-0.02762
1.99732	0.38555	1.99732	-0.01315
1.99738	0.37042	1.99738	-0.02829
1.99744	0.37152	1.99744	-0.02721
1.99749	0.37474	1.99749	-0.024
1.99755	0.37333	1.99755	-0.02543
1.99761	0.37759	1.99761	-0.02119
1.99766	0.35943	1.99766	-0.03936
1.99772	0.37765	1.99772	-0.02116
1.99777	0.36416	1.99777	-0.03466
1.99783	0.3669	1.99783	-0.03193
1.99789	0.35844	1.99789	-0.04041
1.99794	0.3595	1.99794	-0.03936
1.998	0.35361	1.998	-0.04527
1.99806	0.3526	1.99806	-0.04629
1.99811	0.37591	1.99811	-0.02299
1.99817	0.36018	1.99817	-0.03874
1.99823	0.3632	1.99823	-0.03573
1.99828	0.35703	1.99828	-0.04191
1.99834	0.35016	1.99834	-0.04881
1.9984	0.35246	1.9984	-0.04652
1.99845	0.34347	1.99845	-0.05552
1.99851	0.37334	1.99851	-0.02567
1.99857	0.35442	1.99857	-0.0446
1.99862	0.38126	1.99862	-0.01777
1.99868	0.36299	1.99868	-0.03606
1.99874	0.36273	1.99874	-0.03633
1.99879	0.36049	1.99879	-0.03859
1.99885	0.34611	1.99885	-0.05298
1.9989	0.35093	1.9989	-0.04817
1.99896	0.35531	1.99896	-0.04381
1.99902	0.3578	1.99902	-0.04134
1.99907	0.35647	1.99907	-0.04267
1.99913	0.34865	1.99913	-0.05051
1.99919	0.36941	1.99919	-0.02977
1.99924	0.34855	1.99924	-0.05064
1.9993	0.35782	1.9993	-0.04138
1.99936	0.37885	1.99936	-0.02037
1.99941	0.34196	1.99941	-0.05727
1.99947	0.35493	1.99947	-0.04431
1.99953	0.36673	1.99953	-0.03253
1.99958	0.35849	1.99958	-0.04078
1.99964	0.34699	1.99964	-0.05229
1.9997	0.35286	1.9997	-0.04644
1.99975	0.3482	1.99975	-0.05111
1.99981	0.35717	1.99981	-0.04216
1.99987	0.35639	1.99987	-0.04296
1.99992	0.3498	1.99992	-0.04956
1.99998	0.36452	1.99998	-0.03485
2.00004	0.35594	2.00004	-0.04345
2.00009	0.36993	2.00009	-0.02947
2.00015	0.37983	2.00015	-0.01958
2.00021	0.35732	2.00021	-0.04211
2.00026	0.36028	2.00026	-0.03916
2.00032	0.37148	2.00032	-0.02798
2.00038	0.35763	2.00038	-0.04184
2.00043	0.3805	2.00043	-0.01898
2.00049	0.3678	2.00049	-0.03169
2.00055	0.38986	2.00055	-0.00965
2.0006	0.36644	2.0006	-0.03308
2.00066	0.37968	2.00066	-0.01985
2.00072	0.39043	2.00072	-0.00912
2.00077	0.37646	2.00077	-0.0231
2.00083	0.37693	2.00083	-0.02265
2.00089	0.36814	2.00089	-0.03145
2.00094	0.37986	2.00094	-0.01974
2.001	0.38973	2.001	-0.00989
2.00106	0.3712	2.00106	-0.02843
2.00111	0.38262	2.00111	-0.01702
2.00117	0.37833	2.00117	-0.02132
2.00123	0.37304	2.00123	-0.02663
2.00128	0.38423	2.00128	-0.01545
2.00134	0.39326	2.00134	-0.00644
2.0014	0.38391	2.0014	-0.0158
2.00145	0.38603	2.00145	-0.01369
2.00151	0.38247	2.00151	-0.01727
2.00157	0.39609	2.00157	-0.00366
2.00162	0.37544	2.00162	-0.02432
2.00168	0.3796	2.00168	-0.02018
2.00174	0.37629	2.00174	-0.0235
2.00179	0.37342	2.00179	-0.02638
2.00185	0.39433	2.00185	-0.00549
2.00191	0.39087	2.00191	-0.00895
2.00196	0.39175	2.00196	-0.00809
2.00202	0.38445	2.00202	-0.0154
2.00208	0.38836	2.00208	-0.0115
2.00213	0.38997	2.00213	-0.00991
2.00219	0.38621	2.00219	-0.01369
2.00225	0.38516	2.00225	-0.01475
2.0023	0.38174	2.0023	-0.01818
2.00236	0.37673	2.00236	-0.0232
2.00242	0.38211	2.00242	-0.01784
2.00247	0.39028	2.00247	-0.00968
2.00253	0.38187	2.00253	-0.0181
2.00259	0.39348	2.00259	-0.0065
2.00264	0.39104	2.00264	-0.00896
2.0027	0.40504	2.0027	0.00503
2.00276	0.39307	2.00276	-0.00696
2.00281	0.3971	2.00281	-0.00293
2.00287	0.39449	2.00287	-0.00556
2.00293	0.40459	2.00293	0.00453
2.00298	0.38317	2.00298	-0.01691
2.00304	0.38789	2.00304	-0.01219
2.0031	0.40313	2.0031	0.00304
2.00315	0.40549	2.00315	0.00538
2.00321	0.39976	2.00321	-0.000362306
2.00327	0.39942	2.00327	-0.000712573
2.00333	0.40082	2.00333	0.000674173
2.00338	0.39696	2.00338	-0.0032
2.00344	0.41034	2.00344	0.01017
2.0035	0.40179	2.0035	0.00161
2.00355	0.4077	2.00355	0.0075
2.00361	0.40376	2.00361	0.00354
2.00367	0.397	2.00367	-0.00322
2.00372	0.4068	2.00372	0.00656
2.00378	0.38902	2.00378	-0.01123
2.00384	0.40914	2.00384	0.00888
2.00389	0.39979	2.00389	-0.000487711
2.00395	0.41277	2.00395	0.01249
2.00401	0.40324	2.00401	0.00294
2.00406	0.40112	2.00406	0.000810297
2.00412	0.40081	2.00412	0.000489788
2.00418	0.4032	2.00418	0.00286
2.00423	0.4082	2.00423	0.00785
2.00429	0.41379	2.00429	0.01343
2.00435	0.42109	2.00435	0.02072
2.0044	0.4231	2.0044	0.02272
2.00446	0.41592	2.00446	0.01553
2.00452	0.39981	2.00452	-0.000598151
2.00458	0.42085	2.00458	0.02043
2.00463	0.41851	2.00463	0.01808
2.00469	0.41168	2.00469	0.01124
2.00475	0.40854	2.00475	0.00808
2.0048	0.41309	2.0048	0.01262
2.00486	0.42242	2.00486	0.02194
2.00492	0.41875	2.00492	0.01826
2.00497	0.41179	2.00497	0.01129
2.00503	0.40896	2.00503	0.00845
2.00509	0.41136	2.00509	0.01084
2.00514	0.41881	2.00514	0.01827
2.0052	0.42413	2.0052	0.02358
2.00526	0.41885	2.00526	0.01829
2.00531	0.40322	2.00531	0.00264
2.00537	0.41324	2.00537	0.01265
2.00543	0.42321	2.00543	0.02262
2.00549	0.4042	2.00549	0.00358
2.00554	0.41248	2.00554	0.01185
2.0056	0.40921	2.0056	0.00857
2.00566	0.41179	2.00566	0.01114
2.00571	0.41856	2.00571	0.0179
2.00577	0.42341	2.00577	0.02274
2.00583	0.40784	2.00583	0.00716
2.00588	0.4081	2.00588	0.00741
2.00594	0.42946	2.00594	0.02876
2.006	0.41522	2.006	0.01451
2.00605	0.41356	2.00605	0.01283
2.00611	0.42068	2.00611	0.01994
2.00617	0.41586	2.00617	0.01511
2.00623	0.42144	2.00623	0.02068
2.00628	0.4422	2.00628	0.04143
2.00634	0.44412	2.00634	0.04334
2.0064	0.40547	2.0064	0.00468
2.00645	0.4242	2.00645	0.02339
2.00651	0.42394	2.00651	0.02313
2.00657	0.42374	2.00657	0.02291
2.00662	0.42986	2.00662	0.02902
2.00668	0.43166	2.00668	0.03081
2.00674	0.4386	2.00674	0.03774
2.0068	0.44274	2.0068	0.04186
2.00685	0.4159	2.00685	0.01502
2.00691	0.43106	2.00691	0.03017
2.00697	0.43005	2.00697	0.02914
2.00702	0.42933	2.00702	0.02842
2.00708	0.4192	2.00708	0.01827
2.00714	0.43211	2.00714	0.03117
2.00719	0.43616	2.00719	0.03521
2.00725	0.43501	2.00725	0.03405
2.00731	0.43212	2.00731	0.03115
2.00737	0.42249	2.00737	0.02151
2.00742	0.42828	2.00742	0.02728
2.00748	0.42742	2.00748	0.02641
2.00754	0.42965	2.00754	0.02864
2.00759	0.41821	2.00759	0.01718
2.00765	0.4218	2.00765	0.02076
2.00771	0.44559	2.00771	0.04454
2.00776	0.43024	2.00776	0.02918
2.00782	0.44066	2.00782	0.03958
2.00788	0.43292	2.00788	0.03183
2.00794	0.42664	2.00794	0.02554
2.00799	0.43716	2.00799	0.03606
2.00805	0.42336	2.00805	0.02225
2.00811	0.43974	2.00811	0.03861
2.00816	0.43694	2.00816	0.0358
2.00822	0.4356	2.00822	0.03445
2.00828	0.43272	2.00828	0.03156
2.00834	0.43281	2.00834	0.03164
2.00839	0.44432	2.00839	0.04314
2.00845	0.44801	2.00845	0.04681
2.00851	0.45465	2.00851	0.05345
2.00856	0.44422	2.00856	0.04301
2.00862	0.42739	2.00862	0.02617
2.00868	0.44023	2.00868	0.039
2.00874	0.44576	2.00874	0.04451
2.00879	0.44824	2.00879	0.04698
2.00885	0.44638	2.00885	0.04511
2.00891	0.41156	2.00891	0.01029
2.00896	0.43712	2.00896	0.03584
2.00902	0.44608	2.00902	0.04479
2.00908	0.43625	2.00908	0.03495
2.00913	0.44594	2.00913	0.04462
2.00919	0.4457	2.00919	0.04437
2.00925	0.43763	2.00925	0.03629
2.00931	0.43472	2.00931	0.03337
2.00936	0.42837	2.00936	0.02701
2.00942	0.42697	2.00942	0.0256
2.00948	0.44173	2.00948	0.04035
2.00953	0.44446	2.00953	0.04307
2.00959	0.42567	2.00959	0.02427
2.00965	0.43878	2.00965	0.03737
2.00971	0.4327	2.00971	0.03128
2.00976	0.43853	2.00976	0.0371
2.00982	0.43654	2.00982	0.0351
2.00988	0.42778	2.00988	0.02633
2.00993	0.45044	2.00993	0.04898
2.00999	0.45314	2.00999	0.05167
2.01005	0.44025	2.01005	0.03876
2.01011	0.44502	2.01011	0.04353
2.01016	0.44216	2.01016	0.04066
2.01022	0.43249	2.01022	0.03098
2.01028	0.43525	2.01028	0.03372
2.01034	0.43851	2.01034	0.03697
2.01039	0.43221	2.01039	0.03067
2.01045	0.4407	2.01045	0.03915
2.01051	0.44979	2.01051	0.04823
2.01056	0.44527	2.01056	0.0437
2.01062	0.42646	2.01062	0.02488
2.01068	0.44891	2.01068	0.04732
2.01074	0.44145	2.01074	0.03985
2.01079	0.43764	2.01079	0.03603
2.01085	0.42421	2.01085	0.0226
2.01091	0.44704	2.01091	0.04541
2.01096	0.44255	2.01096	0.04091
2.01102	0.44023	2.01102	0.03858
2.01108	0.43317	2.01108	0.03151
2.01114	0.43716	2.01114	0.03549
2.01119	0.43713	2.01119	0.03546
2.01125	0.41758	2.01125	0.01589
2.01131	0.44001	2.01131	0.03831
2.01137	0.43545	2.01137	0.03375
2.01142	0.42879	2.01142	0.02707
2.01148	0.43932	2.01148	0.03759
2.01154	0.42928	2.01154	0.02755
2.01159	0.43548	2.01159	0.03373
2.01165	0.43309	2.01165	0.03133
2.01171	0.44051	2.01171	0.03875
2.01177	0.43952	2.01177	0.03775
2.01182	0.43711	2.01182	0.03533
2.01188	0.4274	2.01188	0.0256
2.01194	0.43165	2.01194	0.02985
2.012	0.42966	2.012	0.02785
2.01205	0.42166	2.01205	0.01984
2.01211	0.43592	2.01211	0.03409
2.01217	0.42727	2.01217	0.02543
2.01222	0.43813	2.01222	0.03628
2.01228	0.44761	2.01228	0.04576
2.01234	0.43077	2.01234	0.0289
2.0124	0.43647	2.0124	0.03459
2.01245	0.41922	2.01245	0.01734
2.01251	0.4326	2.01251	0.03071
2.01257	0.42366	2.01257	0.02176
2.01263	0.42855	2.01263	0.02664
2.01268	0.43097	2.01268	0.02905
2.01274	0.42421	2.01274	0.02228
2.0128	0.42542	2.0128	0.02348
2.01285	0.42836	2.01285	0.02641
2.01291	0.42213	2.01291	0.02018
2.01297	0.42925	2.01297	0.02728
2.01303	0.42113	2.01303	0.01915
2.01308	0.42517	2.01308	0.02319
2.01314	0.42369	2.01314	0.02169
2.0132	0.42649	2.0132	0.02448
2.01326	0.41378	2.01326	0.01176
2.01331	0.41796	2.01331	0.01594
2.01337	0.42248	2.01337	0.02045
2.01343	0.41189	2.01343	0.00985
2.01349	0.41678	2.01349	0.01474
2.01354	0.43945	2.01354	0.03739
2.0136	0.41319	2.0136	0.01113
2.01366	0.40538	2.01366	0.00331
2.01372	0.43085	2.01372	0.02876
2.01377	0.42295	2.01377	0.02085
2.01383	0.42743	2.01383	0.02533
2.01389	0.40933	2.01389	0.00722
2.01394	0.41533	2.01394	0.01321
2.014	0.41822	2.014	0.01609
2.01406	0.42712	2.01406	0.02498
2.01412	0.42352	2.01412	0.02138
2.01417	0.40727	2.01417	0.00511
2.01423	0.41103	2.01423	0.00886
2.01429	0.40781	2.01429	0.00564
2.01435	0.41927	2.01435	0.01709
2.0144	0.41296	2.0144	0.01077
2.01446	0.42149	2.01446	0.01929
2.01452	0.41465	2.01452	0.01245
2.01458	0.4341	2.01458	0.03188
2.01463	0.41129	2.01463	0.00906
2.01469	0.41282	2.01469	0.01059
2.01475	0.39367	2.01475	-0.00857
2.01481	0.41611	2.01481	0.01386
2.01486	0.40974	2.01486	0.00749
2.01492	0.4219	2.01492	0.01964
2.01498	0.41225	2.01498	0.00998
2.01504	0.4111	2.01504	0.00881
2.01509	0.41425	2.01509	0.01196
2.01515	0.41137	2.01515	0.00908
2.01521	0.42123	2.01521	0.01892
2.01527	0.42384	2.01527	0.02152
2.01532	0.4257	2.01532	0.02337
2.01538	0.40939	2.01538	0.00706
2.01544	0.4066	2.01544	0.00426
2.0155	0.41756	2.0155	0.01521
2.01555	0.42094	2.01555	0.01858
2.01561	0.41073	2.01561	0.00837
2.01567	0.42115	2.01567	0.01878
2.01573	0.41838	2.01573	0.016
2.01578	0.41194	2.01578	0.00955
2.01584	0.4075	2.01584	0.0051
2.0159	0.41908	2.0159	0.01667
2.01596	0.39935	2.01596	-0.00306
2.01601	0.40593	2.01601	0.00351
2.01607	0.41609	2.01607	0.01366
2.01613	0.42023	2.01613	0.01779
2.01619	0.40815	2.01619	0.0057
2.01624	0.4135	2.01624	0.01104
2.0163	0.41599	2.0163	0.01353
2.01636	0.40807	2.01636	0.0056
2.01642	0.40735	2.01642	0.00487
2.01647	0.4135	2.01647	0.01101
2.01653	0.3981	2.01653	-0.0044
2.01659	0.40663	2.01659	0.00413
2.01665	0.41467	2.01665	0.01216
2.0167	0.40477	2.0167	0.00225
2.01676	0.40197	2.01676	-0.000556987
2.01682	0.39259	2.01682	-0.00994
2.01688	0.40552	2.01688	0.00298
2.01693	0.39382	2.01693	-0.00874
2.01699	0.41341	2.01699	0.01085
2.01705	0.4036	2.01705	0.00103
2.01711	0.40444	2.01711	0.00187
2.01716	0.39991	2.01716	-0.00267
2.01722	0.41592	2.01722	0.01333
2.01728	0.40771	2.01728	0.00511
2.01734	0.4167	2.01734	0.01409
2.01739	0.40499	2.01739	0.00237
2.01745	0.41321	2.01745	0.01059
2.01751	0.40405	2.01751	0.00142
2.01757	0.39811	2.01757	-0.00453
2.01763	0.39209	2.01763	-0.01055
2.01768	0.4141	2.01768	0.01145
2.01774	0.39956	2.01774	-0.00311
2.0178	0.4245	2.0178	0.02183
2.01786	0.39693	2.01786	-0.00575
2.01791	0.40517	2.01791	0.00249
2.01797	0.40417	2.01797	0.00148
2.01803	0.41031	2.01803	0.00761
2.01809	0.41174	2.01809	0.00903
2.01814	0.40395	2.01814	0.00124
2.0182	0.38411	2.0182	-0.01862
2.01826	0.4091	2.01826	0.00637
2.01832	0.40077	2.01832	-0.00196
2.01837	0.39877	2.01837	-0.00397
2.01843	0.39997	2.01843	-0.00278
2.01849	0.39538	2.01849	-0.00738
2.01855	0.40966	2.01855	0.00689
2.0186	0.40165	2.0186	-0.00112
2.01866	0.41369	2.01866	0.01091
2.01872	0.41271	2.01872	0.00992
2.01878	0.40442	2.01878	0.00162
2.01884	0.39942	2.01884	-0.00338
2.01889	0.40363	2.01889	0.000815179
[truncated: 2,001 more rows]
