# Supplementary material for: Self-activating anti-infection implant
Source: Nat Commun. 2021 Nov 25;12:6907. doi: 10.1038/s41467-021-27217-4 (PMC8617033; doi:10.1038/s41467-021-27217-4)
Supplement: Supplementary file 4 — Source data [file 41467_2021_27217_MOESM4_ESM.zip › Source Data-2021-10-16/Supporting information/Supplementary Fig 5/Supplementary Fig 5.xlsx]

## Sheet: Sheet1
	Mean	error bar
Ti6	81.6667	4.04145
HA-Ti6	33.6667	2.51661
MoS2-Ti6	34.6667	2.51661
HA/MoS2-Ti6	29.6667	4.16333
