# Supplementary material for: Self-activating anti-infection implant
Source: Nat Commun. 2021 Nov 25;12:6907. doi: 10.1038/s41467-021-27217-4 (PMC8617033; doi:10.1038/s41467-021-27217-4)
Supplement: Supplementary file 4 — Source data [file 41467_2021_27217_MOESM4_ESM.zip › Source Data-2021-10-16/Supporting information/Supplementary Fig 8/Supplementary Fig 8.xlsx]

## Sheet: Sheet1
Name		count	c.f.u.	Log10(c.f.u.)
HA/MoS2-Ti6-1		58	145000000	8.16137
HA/MoS2-Ti6-2		57	142500000	8.15381
HA/MoS2-Ti6-3		67	167500000	8.22401
HA/MoS2-Ti6-4		4	10000000	7
HA/MoS2-Ti6-5		2	5000000	6.69897
HA/MoS2-Ti6-6		2	5000000	6.69897
Ti6-1		1523	3807500000	9.58064
Ti6-2		1864	4660000000	9.66839
Ti6-3		2203	5507500000	9.74095
Ti6-4		4291	10727500000	10.0305
Ti6-5		4002	10005000000	10.0002
Ti6-6		4957	12392500000	10.0932
