# Supplementary material for: Self-activating anti-infection implant
Source: Nat Commun. 2021 Nov 25;12:6907. doi: 10.1038/s41467-021-27217-4 (PMC8617033; doi:10.1038/s41467-021-27217-4)
Supplement: Supplementary file 4 — Source data [file 41467_2021_27217_MOESM4_ESM.zip › Source Data-2021-10-16/Supporting information/Supplementary Fig 9/Supplementary Fig 9b.xlsx]

## Sheet: 10^5
Name		Count		c.f.u.		Log(c.f.u.)
Ti6-1		472		23600000		7.37291		7.37291	7.3294	7.27068	5.17609	5.30103	5.17609
Ti6-2		427		21350000		7.3294
Ti6-3		373		18650000		7.27068
HA/MoS2-1		3		150000		5.17609
HA/MoS2-2		4		200000		5.30103
HA/MoS2-3		3		150000		5.17609

## Sheet: 10^6
Name		Count		c.f.u.		Log(c.f.u.)
Ti6-1		454		454000000		8.65706
Ti6-2		490		490000000		8.6902
Ti6-3		424		424000000		8.62737
HA/MoS2-1		3		3000000		6.47712
HA/MoS2-2		1		1000000		6
HA/MoS2-3		2		2000000		6.30103
